# Supplementary material for: Living on the Edges: Spatial Niche Occupation of Asian Citrus Psyllid, Diaphorina citri Kuwayama (Hemiptera: Liviidae), in Citrus Groves
Source: PLoS One. 2015 Jul 20;10(7):e0131917. doi: 10.1371/journal.pone.0131917 (PMC4507854; doi:10.1371/journal.pone.0131917)
Supplement: S2 Appendix — (XLSX) [file pone.0131917.s002.xlsx]

## Sheet: worked
Trap_No	Observer	Tree	Quadrant	PercInfest	ACP_Adults	ACP_Nymphs	ACP_Eggs	New_Flush	FlushStage	Sample_2wk	Grower	Citrus_var	Trt_option	Irrigation	Site_local	Area	Orientation
15_1A_SW	Mggie_Dan	Trap	NE	0	0	0	0	N	4.5	1	Healds	Grapefruit	2	Drip	Interior	1	SW
15_1A_SW	Mggie_Dan	Trap	NW	0.4	1	0	0	Y	1.5	1	Healds	Grapefruit	2	Drip	Interior	1	SW
15_1A_SW	Mggie_Dan	Trap	SE	0	0	0	0	Y	1.5	1	Healds	Grapefruit	2	Drip	Interior	1	SW
15_1A_SW	Mggie_Dan	Trap	SW	0.2	1	0	0	N	4.5	1	Healds	Grapefruit	2	Drip	Interior	1	SW
15_1A_SW	Mggie_Dan	Adj	NE	0	0	0	0	N	4.5	1	Healds	Grapefruit	2	Drip	Interior	1	SW
15_1A_SW	Mggie_Dan	Adj	NW	0	0	0	0	Y	1.5	1	Healds	Grapefruit	2	Drip	Interior	1	SW
15_1A_SW	Mggie_Dan	Adj	SE	0	0	0	0	Y	1.5	1	Healds	Grapefruit	2	Drip	Interior	1	SW
15_1A_SW	Mggie_Dan	Adj	SW	0.4	3	0	0	N	4.5	1	Healds	Grapefruit	2	Drip	Interior	1	SW
15_1A_SW	Mggie_Dan	R1	NE	0	0	0	0	N	4.5	1	Healds	Grapefruit	2	Drip	Interior	1	SW
15_1A_SW	Mggie_Dan	R1	NW	0	0	0	0	N	4.5	1	Healds	Grapefruit	2	Drip	Interior	1	SW
15_1A_SW	Mggie_Dan	R1	SE	0	0	0	0	N	4.5	1	Healds	Grapefruit	2	Drip	Interior	1	SW
15_1A_SW	Mggie_Dan	R1	SW	0.2	2	0	0	N	4.5	1	Healds	Grapefruit	2	Drip	Interior	1	SW
15_1A_SW	Johnny_Rente	Trap	NE	0	0	0	0	Y	1.5	2	Healds	Grapefruit	2	Drip	Interior	1	SW
15_1A_SW	Johnny_Rente	Trap	NW	0	0	0	0	Y	1.5	2	Healds	Grapefruit	2	Drip	Interior	1	SW
15_1A_SW	Johnny_Rente	Trap	SE	0	0	0	0	Y	1.5	2	Healds	Grapefruit	2	Drip	Interior	1	SW
15_1A_SW	Johnny_Rente	Trap	SW	0	0	0	0	Y	1.5	2	Healds	Grapefruit	2	Drip	Interior	1	SW
15_1A_SW	Johnny_Rente	Adj	NE	0.6	0	25	0	Y	1.5	2	Healds	Grapefruit	2	Drip	Interior	1	SW
15_1A_SW	Johnny_Rente	Adj	NW	0.4	0	30	0	Y	1.5	2	Healds	Grapefruit	2	Drip	Interior	1	SW
15_1A_SW	Johnny_Rente	Adj	SE	0	0	0	0	Y	1.5	2	Healds	Grapefruit	2	Drip	Interior	1	SW
15_1A_SW	Johnny_Rente	Adj	SW	0	0	0	0	Y	1.5	2	Healds	Grapefruit	2	Drip	Interior	1	SW
15_1A_SW	Johnny_Rente	R1	NE	0.4	0	20	0	Y	1.5	2	Healds	Grapefruit	2	Drip	Interior	1	SW
15_1A_SW	Johnny_Rente	R1	NW	0.4	0	25	0	Y	1.5	2	Healds	Grapefruit	2	Drip	Interior	1	SW
15_1A_SW	Johnny_Rente	R1	SE	0	0	0	0	Y	1.5	2	Healds	Grapefruit	2	Drip	Interior	1	SW
15_1A_SW	Johnny_Rente	R1	SW	0.2	0	10	0	Y	1.5	2	Healds	Grapefruit	2	Drip	Interior	1	SW
15_1A_SW	Oscar	Adj	SE	0	0	0	0	N	4	3	Healds	Grapefruit	2	Drip	Interior	1	SW
15_1A_SW	Oscar	Adj	SW	0	0	0	0	N	4	3	Healds	Grapefruit	2	Drip	Interior	1	SW
15_1A_SW	Oscar	R1	NE	0	0	0	0	N	4	3	Healds	Grapefruit	2	Drip	Interior	1	SW
15_1A_SW	Oscar	R1	NW	0	0	0	0	N	4	3	Healds	Grapefruit	2	Drip	Interior	1	SW
15_1A_SW	Oscar	R1	SE	0	0	0	0	N	4	3	Healds	Grapefruit	2	Drip	Interior	1	SW
15_1A_SW	Oscar	R1	SW	0	0	0	0	N	4	3	Healds	Grapefruit	2	Drip	Interior	1	SW
15_1A_SW	Oscar	Trap	NE	0	0	0	0	N	4	3	Healds	Grapefruit	2	Drip	Interior	1	SW
15_1A_SW	Oscar	Trap	NW	0	0	0	0	N	4	3	Healds	Grapefruit	2	Drip	Interior	1	SW
15_1A_SW	Oscar	Trap	SE	0	0	0	0	N	4	3	Healds	Grapefruit	2	Drip	Interior	1	SW
15_1A_SW	Oscar	Trap	SW	0	0	0	0	N	4	3	Healds	Grapefruit	2	Drip	Interior	1	SW
15_1A_SW	Oscar	Adj	NE	0	0	0	0	N	4	3	Healds	Grapefruit	2	Drip	Interior	1	SW
15_1A_SW	Oscar	Adj	NW	0	0	0	0	N	4	3	Healds	Grapefruit	2	Drip	Interior	1	SW
15_1A_SW	OSCAR_JESSIE	Trap	NE	0	0	0	0	Y	4	4	Healds	Grapefruit	2	Drip	Interior	1	SW
15_1A_SW	OSCAR_JESSIE	Trap	NW	0	0	0	0	Y	4	4	Healds	Grapefruit	2	Drip	Interior	1	SW
15_1A_SW	OSCAR_JESSIE	Trap	SE	0	0	0	0	Y	4	4	Healds	Grapefruit	2	Drip	Interior	1	SW
15_1A_SW	OSCAR_JESSIE	Trap	SW	0	0	0	0	Y	4	4	Healds	Grapefruit	2	Drip	Interior	1	SW
15_1A_SW	OSCAR_JESSIE	Adj	NE	0	0	0	0	Y	4	4	Healds	Grapefruit	2	Drip	Interior	1	SW
15_1A_SW	OSCAR_JESSIE	Adj	NW	0	0	0	0	Y	4	4	Healds	Grapefruit	2	Drip	Interior	1	SW
15_1A_SW	OSCAR_JESSIE	Adj	SE	0	0	0	0	Y	4	4	Healds	Grapefruit	2	Drip	Interior	1	SW
15_1A_SW	OSCAR_JESSIE	Adj	SW	0	0	0	0	Y	4	4	Healds	Grapefruit	2	Drip	Interior	1	SW
15_1A_SW	OSCAR_JESSIE	R1	NE	0	0	0	0	Y	4	4	Healds	Grapefruit	2	Drip	Interior	1	SW
15_1A_SW	OSCAR_JESSIE	R1	NW	0	0	0	0	Y	4	4	Healds	Grapefruit	2	Drip	Interior	1	SW
15_1A_SW	OSCAR_JESSIE	R1	SE	0	0	0	0	Y	4	4	Healds	Grapefruit	2	Drip	Interior	1	SW
15_1A_SW	OSCAR_JESSIE	R1	SW	0	0	0	0	Y	4	4	Healds	Grapefruit	2	Drip	Interior	1	SW
15_1A_SW	OSCAR_JESSIE	Trap	NE	0.6	3	0	0	.	3	5	Healds	Grapefruit	2	Drip	Interior	1	SW
15_1A_SW	OSCAR_JESSIE	Trap	NW	0.2	1	0	0	.	3	5	Healds	Grapefruit	2	Drip	Interior	1	SW
15_1A_SW	OSCAR_JESSIE	Trap	SE	0.2	1	0	0	.	3	5	Healds	Grapefruit	2	Drip	Interior	1	SW
15_1A_SW	OSCAR_JESSIE	Trap	SW	0	0	0	0	.	4	5	Healds	Grapefruit	2	Drip	Interior	1	SW
15_1A_SW	OSCAR_JESSIE	Adj	NE	0.2	0	2	0	.	3	5	Healds	Grapefruit	2	Drip	Interior	1	SW
15_1A_SW	OSCAR_JESSIE	Adj	NW	0.8	15	26	0	.	3	5	Healds	Grapefruit	2	Drip	Interior	1	SW
15_1A_SW	OSCAR_JESSIE	Adj	SE	0	0	0	0	.	4	5	Healds	Grapefruit	2	Drip	Interior	1	SW
15_1A_SW	OSCAR_JESSIE	Adj	SW	1	8	0	25	.	4	5	Healds	Grapefruit	2	Drip	Interior	1	SW
15_1A_SW	OSCAR_JESSIE	R1	NE	0	0	0	0	.	4	5	Healds	Grapefruit	2	Drip	Interior	1	SW
15_1A_SW	OSCAR_JESSIE	R1	NW	0	0	0	0	.	4	5	Healds	Grapefruit	2	Drip	Interior	1	SW
15_1A_SW	OSCAR_JESSIE	R1	SE	0	0	0	0	.	4	5	Healds	Grapefruit	2	Drip	Interior	1	SW
15_1A_SW	OSCAR_JESSIE	R1	SW	0	0	0	0	.	4	5	Healds	Grapefruit	2	Drip	Interior	1	SW
15_1A_SW	JESSIE_ANGEL	Trap	NE	0.2	1	0	0	.	4	6	Healds	Grapefruit	2	Drip	Interior	1	SW
15_1A_SW	JESSIE_ANGEL	Trap	NW	0	0	0	0	.	4	6	Healds	Grapefruit	2	Drip	Interior	1	SW
15_1A_SW	JESSIE_ANGEL	Trap	SE	0.2	1	0	0	.	4	6	Healds	Grapefruit	2	Drip	Interior	1	SW
15_1A_SW	JESSIE_ANGEL	Trap	SW	0	0	0	0	.	4	6	Healds	Grapefruit	2	Drip	Interior	1	SW
15_1A_SW	JESSIE_ANGEL	Adj	NE	0	0	0	0	.	4	6	Healds	Grapefruit	2	Drip	Interior	1	SW
15_1A_SW	JESSIE_ANGEL	Adj	NW	0	0	0	0	.	4	6	Healds	Grapefruit	2	Drip	Interior	1	SW
15_1A_SW	JESSIE_ANGEL	Adj	SE	0	0	0	0	.	4	6	Healds	Grapefruit	2	Drip	Interior	1	SW
15_1A_SW	JESSIE_ANGEL	Adj	SW	0.2	1	0	0	.	4	6	Healds	Grapefruit	2	Drip	Interior	1	SW
15_1A_SW	JESSIE_ANGEL	R1	NE	0	0	0	0	.	4	6	Healds	Grapefruit	2	Drip	Interior	1	SW
15_1A_SW	JESSIE_ANGEL	R1	NW	0	0	0	0	.	4	6	Healds	Grapefruit	2	Drip	Interior	1	SW
15_1A_SW	JESSIE_ANGEL	R1	SE	0	0	0	0	.	4	6	Healds	Grapefruit	2	Drip	Interior	1	SW
15_1A_SW	JESSIE_ANGEL	R1	SW	0	0	0	0	.	4	6	Healds	Grapefruit	2	Drip	Interior	1	SW
15_1A_SW	OSCAR_JESSIE	Trap	NE	0	0	0	0	.	5	7	Healds	Grapefruit	2	Drip	Interior	1	SW
15_1A_SW	OSCAR_JESSIE	Trap	NW	0	0	0	0	.	5	7	Healds	Grapefruit	2	Drip	Interior	1	SW
15_1A_SW	OSCAR_JESSIE	Trap	SE	0.2	0	2	0	.	4	7	Healds	Grapefruit	2	Drip	Interior	1	SW
15_1A_SW	OSCAR_JESSIE	Trap	SW	0	0	0	0	.	5	7	Healds	Grapefruit	2	Drip	Interior	1	SW
15_1A_SW	OSCAR_JESSIE	Adj	NE	0	0	0	0	.	5	7	Healds	Grapefruit	2	Drip	Interior	1	SW
15_1A_SW	OSCAR_JESSIE	Adj	NW	0	0	0	0	.	5	7	Healds	Grapefruit	2	Drip	Interior	1	SW
15_1A_SW	OSCAR_JESSIE	Adj	SE	0	0	0	0	.	5	7	Healds	Grapefruit	2	Drip	Interior	1	SW
15_1A_SW	OSCAR_JESSIE	Adj	SW	0	0	0	0	.	5	7	Healds	Grapefruit	2	Drip	Interior	1	SW
15_1A_SW	OSCAR_JESSIE	R1	NE	0	0	0	0	.	5	7	Healds	Grapefruit	2	Drip	Interior	1	SW
15_1A_SW	OSCAR_JESSIE	R1	NW	0	0	0	0	.	5	7	Healds	Grapefruit	2	Drip	Interior	1	SW
15_1A_SW	OSCAR_JESSIE	R1	SE	0	0	0	0	.	5	7	Healds	Grapefruit	2	Drip	Interior	1	SW
15_1A_SW	OSCAR_JESSIE	R1	SW	0	0	0	0	.	5	7	Healds	Grapefruit	2	Drip	Interior	1	SW
15_1A_SW	OSCAR_JESSIE	Trap	NE	0	0	0	0	.	5	8	Healds	Grapefruit	2	Drip	Interior	1	SW
15_1A_SW	OSCAR_JESSIE	Trap	NW	0	0	0	0	.	5	8	Healds	Grapefruit	2	Drip	Interior	1	SW
15_1A_SW	OSCAR_JESSIE	Trap	SE	0	0	0	0	.	5	8	Healds	Grapefruit	2	Drip	Interior	1	SW
15_1A_SW	OSCAR_JESSIE	Trap	SW	0	0	0	0	.	5	8	Healds	Grapefruit	2	Drip	Interior	1	SW
15_1A_SW	OSCAR_JESSIE	Adj	NE	0	0	0	0	.	5	8	Healds	Grapefruit	2	Drip	Interior	1	SW
15_1A_SW	OSCAR_JESSIE	Adj	NW	0	0	0	0	.	5	8	Healds	Grapefruit	2	Drip	Interior	1	SW
15_1A_SW	OSCAR_JESSIE	Adj	SE	0	0	0	0	.	5	8	Healds	Grapefruit	2	Drip	Interior	1	SW
15_1A_SW	OSCAR_JESSIE	Adj	SW	0	0	0	0	.	5	8	Healds	Grapefruit	2	Drip	Interior	1	SW
15_1A_SW	OSCAR_JESSIE	R1	NE	0	0	0	0	.	5	8	Healds	Grapefruit	2	Drip	Interior	1	SW
15_1A_SW	OSCAR_JESSIE	R1	NW	0	0	0	0	.	5	8	Healds	Grapefruit	2	Drip	Interior	1	SW
15_1A_SW	OSCAR_JESSIE	R1	SE	0	0	0	0	.	5	8	Healds	Grapefruit	2	Drip	Interior	1	SW
15_1A_SW	OSCAR_JESSIE	R1	SW	0	0	0	0	.	5	8	Healds	Grapefruit	2	Drip	Interior	1	SW
15_1A_SW	OSCAR_JESSIE	Trap	NE	.	.	.	.	.	.	9	Healds	Grapefruit	2	Drip	Interior	1	SW
15_1A_SW	OSCAR_JESSIE	Trap	NW	.	.	.	.	.	.	9	Healds	Grapefruit	2	Drip	Interior	1	SW
15_1A_SW	OSCAR_JESSIE	Trap	SE	.	.	.	.	.	.	9	Healds	Grapefruit	2	Drip	Interior	1	SW
15_1A_SW	OSCAR_JESSIE	Trap	SW	.	.	.	.	.	.	9	Healds	Grapefruit	2	Drip	Interior	1	SW
15_1A_SW	OSCAR_JESSIE	Adj	NE	.	.	.	.	.	.	9	Healds	Grapefruit	2	Drip	Interior	1	SW
15_1A_SW	OSCAR_JESSIE	Adj	NW	.	.	.	.	.	.	9	Healds	Grapefruit	2	Drip	Interior	1	SW
15_1A_SW	OSCAR_JESSIE	Adj	SE	.	.	.	.	.	.	9	Healds	Grapefruit	2	Drip	Interior	1	SW
15_1A_SW	OSCAR_JESSIE	Adj	SW	.	.	.	.	.	.	9	Healds	Grapefruit	2	Drip	Interior	1	SW
15_1A_SW	OSCAR_JESSIE	R1	NE	.	.	.	.	.	.	9	Healds	Grapefruit	2	Drip	Interior	1	SW
15_1A_SW	OSCAR_JESSIE	R1	NW	.	.	.	.	.	.	9	Healds	Grapefruit	2	Drip	Interior	1	SW
15_1A_SW	OSCAR_JESSIE	R1	SE	.	.	.	.	.	.	9	Healds	Grapefruit	2	Drip	Interior	1	SW
15_1A_SW	OSCAR_JESSIE	R1	SW	.	.	.	.	.	.	9	Healds	Grapefruit	2	Drip	Interior	1	SW
15_1A_SW	OSCAR_JESSIE	Trap	NE	0.2	2	2	0	.	1	11	Healds	Grapefruit	2	Drip	Interior	1	SW
15_1A_SW	OSCAR_JESSIE	Trap	NW	0.4	4	10	7	.	1	11	Healds	Grapefruit	2	Drip	Interior	1	SW
15_1A_SW	OSCAR_JESSIE	Trap	SE	0.2	1	0	0	.	1	11	Healds	Grapefruit	2	Drip	Interior	1	SW
15_1A_SW	OSCAR_JESSIE	Trap	SW	0.2	1	1	0	.	1	11	Healds	Grapefruit	2	Drip	Interior	1	SW
15_1A_SW	OSCAR_JESSIE	Adj	NE	0	0	0	0	.	1	11	Healds	Grapefruit	2	Drip	Interior	1	SW
15_1A_SW	OSCAR_JESSIE	Adj	NW	0.2	1	0	0	.	1	11	Healds	Grapefruit	2	Drip	Interior	1	SW
15_1A_SW	OSCAR_JESSIE	Adj	SE	0	0	0	0	.	1	11	Healds	Grapefruit	2	Drip	Interior	1	SW
15_1A_SW	OSCAR_JESSIE	Adj	SW	0	0	0	0	.	1	11	Healds	Grapefruit	2	Drip	Interior	1	SW
15_1A_SW	OSCAR_JESSIE	R1	NE	0	0	0	0	.	1	11	Healds	Grapefruit	2	Drip	Interior	1	SW
15_1A_SW	OSCAR_JESSIE	R1	NW	0	0	0	0	.	1	11	Healds	Grapefruit	2	Drip	Interior	1	SW
15_1A_SW	OSCAR_JESSIE	R1	SE	0	0	0	0	.	1	11	Healds	Grapefruit	2	Drip	Interior	1	SW
15_1A_SW	OSCAR_JESSIE	R1	SW	0	0	0	0	.	1	11	Healds	Grapefruit	2	Drip	Interior	1	SW
15_1A_SW	OSCAR_JESSIE	Trap	NE	0.2	2	0	0	.	4	12	Healds	Grapefruit	2	Drip	Interior	1	SW
15_1A_SW	OSCAR_JESSIE	Trap	NW	0	0	0	0	.	5	12	Healds	Grapefruit	2	Drip	Interior	1	SW
15_1A_SW	OSCAR_JESSIE	Trap	SE	0	0	0	0	.	5	12	Healds	Grapefruit	2	Drip	Interior	1	SW
15_1A_SW	OSCAR_JESSIE	Trap	SW	0.2	1	3	0	.	4	12	Healds	Grapefruit	2	Drip	Interior	1	SW
15_1A_SW	OSCAR_JESSIE	Adj	NE	0	0	0	0	.	5	12	Healds	Grapefruit	2	Drip	Interior	1	SW
15_1A_SW	OSCAR_JESSIE	Adj	NW	0	0	0	0	.	5	12	Healds	Grapefruit	2	Drip	Interior	1	SW
15_1A_SW	OSCAR_JESSIE	Adj	SE	0	0	0	0	.	5	12	Healds	Grapefruit	2	Drip	Interior	1	SW
15_1A_SW	OSCAR_JESSIE	Adj	SW	0	0	0	0	.	5	12	Healds	Grapefruit	2	Drip	Interior	1	SW
15_1A_SW	OSCAR_JESSIE	R1	NE	0	0	0	0	.	5	12	Healds	Grapefruit	2	Drip	Interior	1	SW
15_1A_SW	OSCAR_JESSIE	R1	NW	0	0	0	0	.	5	12	Healds	Grapefruit	2	Drip	Interior	1	SW
15_1A_SW	OSCAR_JESSIE	R1	SE	0	0	0	0	.	5	12	Healds	Grapefruit	2	Drip	Interior	1	SW
15_1A_SW	OSCAR_JESSIE	R1	SW	0	0	0	0	.	5	12	Healds	Grapefruit	2	Drip	Interior	1	SW
15_1A_SW	Oscar	Trap	NE	0	0	0	0	.	4	13	Healds	Grapefruit	2	Drip	Interior	1	SW
15_1A_SW	Oscar	Trap	NW	0	0	0	0	.	4	13	Healds	Grapefruit	2	Drip	Interior	1	SW
15_1A_SW	Oscar	Trap	SE	0	0	0	0	.	4	13	Healds	Grapefruit	2	Drip	Interior	1	SW
15_1A_SW	Oscar	Trap	SW	0	0	0	0	.	4	13	Healds	Grapefruit	2	Drip	Interior	1	SW
15_1A_SW	Oscar	Adj	NE	0	0	0	0	.	4	13	Healds	Grapefruit	2	Drip	Interior	1	SW
15_1A_SW	Oscar	Adj	NW	0	0	0	0	.	4	13	Healds	Grapefruit	2	Drip	Interior	1	SW
15_1A_SW	Oscar	Adj	SE	0	0	0	0	.	4	13	Healds	Grapefruit	2	Drip	Interior	1	SW
15_1A_SW	Oscar	Adj	SW	0	0	0	0	.	4	13	Healds	Grapefruit	2	Drip	Interior	1	SW
15_1A_SW	Oscar	R1	NE	0	0	0	0	.	4	13	Healds	Grapefruit	2	Drip	Interior	1	SW
15_1A_SW	Oscar	R1	NW	0	0	0	0	.	4	13	Healds	Grapefruit	2	Drip	Interior	1	SW
15_1A_SW	Oscar	R1	SE	0	0	0	0	.	4	13	Healds	Grapefruit	2	Drip	Interior	1	SW
15_1A_SW	Oscar	R1	SW	0	0	0	0	.	4	13	Healds	Grapefruit	2	Drip	Interior	1	SW
15_1A_SW	Oscar_AJ	Trap	NE	0	0	0	0	.	4	14	Healds	Grapefruit	2	Drip	Interior	1	SW
15_1A_SW	Oscar_AJ	Trap	NW	0	0	0	0	.	4	14	Healds	Grapefruit	2	Drip	Interior	1	SW
15_1A_SW	Oscar_AJ	Trap	SE	0	0	0	0	.	4	14	Healds	Grapefruit	2	Drip	Interior	1	SW
15_1A_SW	Oscar_AJ	Trap	SW	0	0	0	0	.	4	14	Healds	Grapefruit	2	Drip	Interior	1	SW
15_1A_SW	Oscar_AJ	Adj	NE	0	0	0	0	.	4	14	Healds	Grapefruit	2	Drip	Interior	1	SW
15_1A_SW	Oscar_AJ	Adj	NW	0	0	0	0	.	4	14	Healds	Grapefruit	2	Drip	Interior	1	SW
15_1A_SW	Oscar_AJ	Adj	SE	0	0	0	0	.	4	14	Healds	Grapefruit	2	Drip	Interior	1	SW
15_1A_SW	Oscar_AJ	Adj	SW	0	0	0	0	.	4	14	Healds	Grapefruit	2	Drip	Interior	1	SW
15_1A_SW	Oscar_AJ	R1	NE	0	0	0	0	.	4	14	Healds	Grapefruit	2	Drip	Interior	1	SW
15_1A_SW	Oscar_AJ	R1	NW	0	0	0	0	.	4	14	Healds	Grapefruit	2	Drip	Interior	1	SW
15_1A_SW	Oscar_AJ	R1	SE	0	0	0	0	.	4	14	Healds	Grapefruit	2	Drip	Interior	1	SW
15_1A_SW	Oscar_AJ	R1	SW	0	0	0	0	.	4	14	Healds	Grapefruit	2	Drip	Interior	1	SW
15_1A_SW	Oscar_AJ	Trap	NE	0.2	1	0	0	.	4	15	Healds	Grapefruit	2	Drip	Interior	1	SW
15_1A_SW	Oscar_AJ	Trap	NW	0.2	2	0	0	.	4	15	Healds	Grapefruit	2	Drip	Interior	1	SW
15_1A_SW	Oscar_AJ	Trap	SE	0	0	0	0	.	4	15	Healds	Grapefruit	2	Drip	Interior	1	SW
15_1A_SW	Oscar_AJ	Trap	SW	0.2	1	0	0	.	4	15	Healds	Grapefruit	2	Drip	Interior	1	SW
15_1A_SW	Oscar_AJ	Adj	NE	0	0	0	0	.	4	15	Healds	Grapefruit	2	Drip	Interior	1	SW
15_1A_SW	Oscar_AJ	Adj	NW	0.6	4	0	0	.	4	15	Healds	Grapefruit	2	Drip	Interior	1	SW
15_1A_SW	Oscar_AJ	Adj	SE	0.2	1	0	0	.	4	15	Healds	Grapefruit	2	Drip	Interior	1	SW
15_1A_SW	Oscar_AJ	Adj	SW	0	0	0	0	.	4	15	Healds	Grapefruit	2	Drip	Interior	1	SW
15_1A_SW	Oscar_AJ	R1	NE	0	0	0	0	.	4	15	Healds	Grapefruit	2	Drip	Interior	1	SW
15_1A_SW	Oscar_AJ	R1	NW	0	0	0	0	.	4	15	Healds	Grapefruit	2	Drip	Interior	1	SW
15_1A_SW	Oscar_AJ	R1	SE	0	0	0	0	.	4	15	Healds	Grapefruit	2	Drip	Interior	1	SW
15_1A_SW	Oscar_AJ	R1	SW	0	0	0	0	.	4	15	Healds	Grapefruit	2	Drip	Interior	1	SW
15_1A_SW	Oscar_AJ	Trap	NE	0.4	4	12	0	.	4	16	Healds	Grapefruit	2	Drip	Interior	1	SW
15_1A_SW	Oscar_AJ	Trap	NW	0	0	0	0	.	3	16	Healds	Grapefruit	2	Drip	Interior	1	SW
15_1A_SW	Oscar_AJ	Trap	SE	0	0	0	0	.	4	16	Healds	Grapefruit	2	Drip	Interior	1	SW
15_1A_SW	Oscar_AJ	Trap	SW	0	0	0	0	.	4	16	Healds	Grapefruit	2	Drip	Interior	1	SW
15_1A_SW	Oscar_AJ	Adj	NE	0	0	0	0	.	4	16	Healds	Grapefruit	2	Drip	Interior	1	SW
15_1A_SW	Oscar_AJ	Adj	NW	0	0	0	0	.	4	16	Healds	Grapefruit	2	Drip	Interior	1	SW
15_1A_SW	Oscar_AJ	Adj	SE	0	0	0	0	.	4	16	Healds	Grapefruit	2	Drip	Interior	1	SW
15_1A_SW	Oscar_AJ	Adj	SW	0	0	0	0	.	3	16	Healds	Grapefruit	2	Drip	Interior	1	SW
15_1A_SW	Oscar_AJ	R1	NE	0.2	3	0	0	.	3	16	Healds	Grapefruit	2	Drip	Interior	1	SW
15_1A_SW	Oscar_AJ	R1	NW	0	0	0	0	.	3	16	Healds	Grapefruit	2	Drip	Interior	1	SW
15_1A_SW	Oscar_AJ	R1	SE	0	0	0	0	.	3	16	Healds	Grapefruit	2	Drip	Interior	1	SW
15_1A_SW	Oscar_AJ	R1	SW	0	0	0	0	.	3	16	Healds	Grapefruit	2	Drip	Interior	1	SW
15_1A_SW	Oscar_AJ	Trap	NE	0	0	0	0	.	5	17	Healds	Grapefruit	2	Drip	Interior	1	SW
15_1A_SW	Oscar_AJ	Trap	NW	0	0	0	0	.	5	17	Healds	Grapefruit	2	Drip	Interior	1	SW
15_1A_SW	Oscar_AJ	Trap	SE	0	0	0	0	.	5	17	Healds	Grapefruit	2	Drip	Interior	1	SW
15_1A_SW	Oscar_AJ	Trap	SW	0	0	0	0	.	5	17	Healds	Grapefruit	2	Drip	Interior	1	SW
15_1A_SW	Oscar_AJ	Adj	NE	0	0	0	0	.	5	17	Healds	Grapefruit	2	Drip	Interior	1	SW
15_1A_SW	Oscar_AJ	Adj	NW	0	0	0	0	.	5	17	Healds	Grapefruit	2	Drip	Interior	1	SW
15_1A_SW	Oscar_AJ	Adj	SE	0	0	0	0	.	5	17	Healds	Grapefruit	2	Drip	Interior	1	SW
15_1A_SW	Oscar_AJ	Adj	SW	0	0	0	0	.	5	17	Healds	Grapefruit	2	Drip	Interior	1	SW
15_1A_SW	Oscar_AJ	R1	NE	0	0	0	0	.	5	17	Healds	Grapefruit	2	Drip	Interior	1	SW
15_1A_SW	Oscar_AJ	R1	NW	0	0	0	0	.	5	17	Healds	Grapefruit	2	Drip	Interior	1	SW
15_1A_SW	Oscar_AJ	R1	SE	0	0	0	0	.	5	17	Healds	Grapefruit	2	Drip	Interior	1	SW
15_1A_SW	Oscar_AJ	R1	SW	0	0	0	0	.	5	17	Healds	Grapefruit	2	Drip	Interior	1	SW
15_1A_SW	Oscar_AJ	Trap	NE	0	0	0	0	.	4	18	Healds	Grapefruit	2	Drip	Interior	1	SW
15_1A_SW	Oscar_AJ	Trap	NW	0	0	0	0	.	4	18	Healds	Grapefruit	2	Drip	Interior	1	SW
15_1A_SW	Oscar_AJ	Trap	SE	0	0	0	0	.	4	18	Healds	Grapefruit	2	Drip	Interior	1	SW
15_1A_SW	Oscar_AJ	Trap	SW	0	0	0	0	.	4	18	Healds	Grapefruit	2	Drip	Interior	1	SW
15_1A_SW	Oscar_AJ	Adj	NE	0.2	1	0	0	.	4	18	Healds	Grapefruit	2	Drip	Interior	1	SW
15_1A_SW	Oscar_AJ	Adj	NW	0	0	0	0	.	4	18	Healds	Grapefruit	2	Drip	Interior	1	SW
15_1A_SW	Oscar_AJ	Adj	SE	0	0	0	0	.	4	18	Healds	Grapefruit	2	Drip	Interior	1	SW
15_1A_SW	Oscar_AJ	Adj	SW	0	0	0	0	.	4	18	Healds	Grapefruit	2	Drip	Interior	1	SW
15_1A_SW	Oscar_AJ	R1	NE	0	0	0	0	.	4	18	Healds	Grapefruit	2	Drip	Interior	1	SW
15_1A_SW	Oscar_AJ	R1	NW	0	0	0	0	.	4	18	Healds	Grapefruit	2	Drip	Interior	1	SW
15_1A_SW	Oscar_AJ	R1	SE	0	0	0	0	.	4	18	Healds	Grapefruit	2	Drip	Interior	1	SW
15_1A_SW	Oscar_AJ	R1	SW	0	0	0	0	.	4	18	Healds	Grapefruit	2	Drip	Interior	1	SW
15_1A_SW	Oscar_AJ	Trap	NE	0	0	0	0	.	5	19	Healds	Grapefruit	2	Drip	Interior	1	SW
15_1A_SW	Oscar_AJ	Trap	NW	0	0	0	0	.	5	19	Healds	Grapefruit	2	Drip	Interior	1	SW
15_1A_SW	Oscar_AJ	Trap	SE	0	0	0	0	.	5	19	Healds	Grapefruit	2	Drip	Interior	1	SW
15_1A_SW	Oscar_AJ	Trap	SW	0	0	0	0	.	5	19	Healds	Grapefruit	2	Drip	Interior	1	SW
15_1A_SW	Oscar_AJ	Adj	NE	0	0	0	0	.	5	19	Healds	Grapefruit	2	Drip	Interior	1	SW
15_1A_SW	Oscar_AJ	Adj	NW	0	0	0	0	.	5	19	Healds	Grapefruit	2	Drip	Interior	1	SW
15_1A_SW	Oscar_AJ	Adj	SE	0	0	0	0	.	5	19	Healds	Grapefruit	2	Drip	Interior	1	SW
15_1A_SW	Oscar_AJ	Adj	SW	0	0	0	0	.	5	19	Healds	Grapefruit	2	Drip	Interior	1	SW
15_1A_SW	Oscar_AJ	R1	NE	0	0	0	0	.	5	19	Healds	Grapefruit	2	Drip	Interior	1	SW
15_1A_SW	Oscar_AJ	R1	NW	0	0	0	0	.	5	19	Healds	Grapefruit	2	Drip	Interior	1	SW
15_1A_SW	Oscar_AJ	R1	SE	0	0	0	0	.	5	19	Healds	Grapefruit	2	Drip	Interior	1	SW
15_1A_SW	Oscar_AJ	R1	SW	0	0	0	0	.	5	19	Healds	Grapefruit	2	Drip	Interior	1	SW
15_1A_SW	Oscar_AJ	Trap	NE	0	0	0	0	.	5	20	Healds	Grapefruit	2	Drip	Interior	1	SW
15_1A_SW	Oscar_AJ	Trap	NW	0	0	0	0	.	5	20	Healds	Grapefruit	2	Drip	Interior	1	SW
15_1A_SW	Oscar_AJ	Trap	SE	0	0	0	0	.	5	20	Healds	Grapefruit	2	Drip	Interior	1	SW
15_1A_SW	Oscar_AJ	Trap	SW	0	0	0	0	.	5	20	Healds	Grapefruit	2	Drip	Interior	1	SW
15_1A_SW	Oscar_AJ	Adj	NE	0	0	0	0	.	5	20	Healds	Grapefruit	2	Drip	Interior	1	SW
15_1A_SW	Oscar_AJ	Adj	NW	0	0	0	0	.	5	20	Healds	Grapefruit	2	Drip	Interior	1	SW
15_1A_SW	Oscar_AJ	Adj	SE	0	0	0	0	.	5	20	Healds	Grapefruit	2	Drip	Interior	1	SW
15_1A_SW	Oscar_AJ	Adj	SW	0	0	0	0	.	5	20	Healds	Grapefruit	2	Drip	Interior	1	SW
15_1A_SW	Oscar_AJ	R1	NE	0	0	0	0	.	5	20	Healds	Grapefruit	2	Drip	Interior	1	SW
15_1A_SW	Oscar_AJ	R1	NW	0	0	0	0	.	5	20	Healds	Grapefruit	2	Drip	Interior	1	SW
15_1A_SW	Oscar_AJ	R1	SE	0	0	0	0	.	5	20	Healds	Grapefruit	2	Drip	Interior	1	SW
15_1A_SW	Oscar_AJ	R1	SW	0	0	0	0	.	5	20	Healds	Grapefruit	2	Drip	Interior	1	SW
15_1A_SW	Oscar_AJ	Trap	NE	0	0	0	0	.	4	21	Healds	Grapefruit	2	Drip	Interior	1	SW
15_1A_SW	Oscar_AJ	Trap	NW	0	0	0	0	.	4	21	Healds	Grapefruit	2	Drip	Interior	1	SW
15_1A_SW	Oscar_AJ	Trap	SE	0	0	0	0	.	4	21	Healds	Grapefruit	2	Drip	Interior	1	SW
15_1A_SW	Oscar_AJ	Trap	SW	0	0	0	0	.	4	21	Healds	Grapefruit	2	Drip	Interior	1	SW
15_1A_SW	Oscar_AJ	Adj	NE	0	0	0	0	.	4	21	Healds	Grapefruit	2	Drip	Interior	1	SW
15_1A_SW	Oscar_AJ	Adj	NW	0	0	0	0	.	4	21	Healds	Grapefruit	2	Drip	Interior	1	SW
15_1A_SW	Oscar_AJ	Adj	SE	0	0	0	0	.	4	21	Healds	Grapefruit	2	Drip	Interior	1	SW
15_1A_SW	Oscar_AJ	Adj	SW	0	0	0	0	.	4	21	Healds	Grapefruit	2	Drip	Interior	1	SW
15_1A_SW	Oscar_AJ	R1	NE	0	0	0	0	.	4	21	Healds	Grapefruit	2	Drip	Interior	1	SW
15_1A_SW	Oscar_AJ	R1	NW	0	0	0	0	.	4	21	Healds	Grapefruit	2	Drip	Interior	1	SW
15_1A_SW	Oscar_AJ	R1	SE	0	0	0	0	.	4	21	Healds	Grapefruit	2	Drip	Interior	1	SW
15_1A_SW	Oscar_AJ	R1	SW	0	0	0	0	.	4	21	Healds	Grapefruit	2	Drip	Interior	1	SW
15_1A_SW	Oscar_AJ	Trap	NE	0	0	0	0	.	5	23	Healds	Grapefruit	2	Drip	Interior	1	SW
15_1A_SW	Oscar_AJ	Trap	NW	0	0	0	0	.	5	23	Healds	Grapefruit	2	Drip	Interior	1	SW
15_1A_SW	Oscar_AJ	Trap	SE	0	0	0	0	.	5	23	Healds	Grapefruit	2	Drip	Interior	1	SW
15_1A_SW	Oscar_AJ	Trap	SW	0	0	0	0	.	5	23	Healds	Grapefruit	2	Drip	Interior	1	SW
15_1A_SW	Oscar_AJ	Adj	NE	0	0	0	0	.	5	23	Healds	Grapefruit	2	Drip	Interior	1	SW
15_1A_SW	Oscar_AJ	Adj	NW	0	0	0	0	.	5	23	Healds	Grapefruit	2	Drip	Interior	1	SW
15_1A_SW	Oscar_AJ	Adj	SE	0	0	0	0	.	5	23	Healds	Grapefruit	2	Drip	Interior	1	SW
15_1A_SW	Oscar_AJ	Adj	SW	0	0	0	0	.	5	23	Healds	Grapefruit	2	Drip	Interior	1	SW
15_1A_SW	Oscar_AJ	R1	NE	0	0	0	0	.	5	23	Healds	Grapefruit	2	Drip	Interior	1	SW
15_1A_SW	Oscar_AJ	R1	NW	0	0	0	0	.	5	23	Healds	Grapefruit	2	Drip	Interior	1	SW
15_1A_SW	Oscar_AJ	R1	SE	0	0	0	0	.	5	23	Healds	Grapefruit	2	Drip	Interior	1	SW
15_1A_SW	Oscar_AJ	R1	SW	0	0	0	0	.	5	23	Healds	Grapefruit	2	Drip	Interior	1	SW
15_1A_SW	Oscar_AJ	Trap	NE	0	0	0	0	.	5	24	Healds	Grapefruit	2	Drip	Interior	1	SW
15_1A_SW	Oscar_AJ	Trap	NW	0	0	0	0	.	5	24	Healds	Grapefruit	2	Drip	Interior	1	SW
15_1A_SW	Oscar_AJ	Trap	SE	0	0	0	0	.	5	24	Healds	Grapefruit	2	Drip	Interior	1	SW
15_1A_SW	Oscar_AJ	Trap	SW	0	0	0	0	.	5	24	Healds	Grapefruit	2	Drip	Interior	1	SW
15_1A_SW	Oscar_AJ	Adj	NE	0	0	0	0	.	5	24	Healds	Grapefruit	2	Drip	Interior	1	SW
15_1A_SW	Oscar_AJ	Adj	NW	0	0	0	0	.	5	24	Healds	Grapefruit	2	Drip	Interior	1	SW
15_1A_SW	Oscar_AJ	Adj	SE	0	0	0	0	.	5	24	Healds	Grapefruit	2	Drip	Interior	1	SW
15_1A_SW	Oscar_AJ	Adj	SW	0	0	0	0	.	5	24	Healds	Grapefruit	2	Drip	Interior	1	SW
15_1A_SW	Oscar_AJ	R1	NE	0	0	0	0	.	5	24	Healds	Grapefruit	2	Drip	Interior	1	SW
15_1A_SW	Oscar_AJ	R1	NW	0	0	0	0	.	5	24	Healds	Grapefruit	2	Drip	Interior	1	SW
15_1A_SW	Oscar_AJ	R1	SE	0	0	0	0	.	5	24	Healds	Grapefruit	2	Drip	Interior	1	SW
15_1A_SW	Oscar_AJ	R1	SW	0	0	0	0	.	5	24	Healds	Grapefruit	2	Drip	Interior	1	SW
15_1B_SE	Mggie_Dan	Trap	NE	0.6	3	0	0	N	4.5	1	Healds	Grapefruit	2	Drip	Exterior	1	SE
15_1B_SE	Mggie_Dan	Trap	NW	0	0	0	0	N	4.5	1	Healds	Grapefruit	2	Drip	Exterior	1	SE
15_1B_SE	Mggie_Dan	Trap	SE	0.4	0	12	30	N	4.5	1	Healds	Grapefruit	2	Drip	Exterior	1	SE
15_1B_SE	Mggie_Dan	Trap	SW	0.2	1	0	40	N	4.5	1	Healds	Grapefruit	2	Drip	Exterior	1	SE
15_1B_SE	Mggie_Dan	Adj	NE	0	0	0	0	N	4.5	1	Healds	Grapefruit	2	Drip	Exterior	1	SE
15_1B_SE	Mggie_Dan	Adj	NW	0	0	0	0	N	4.5	1	Healds	Grapefruit	2	Drip	Exterior	1	SE
15_1B_SE	Mggie_Dan	Adj	SE	0.2	1	0	0	N	4.5	1	Healds	Grapefruit	2	Drip	Exterior	1	SE
15_1B_SE	Mggie_Dan	Adj	SW	0	0	0	0	N	4.5	1	Healds	Grapefruit	2	Drip	Exterior	1	SE
15_1B_SE	Mggie_Dan	R1	NE	0	0	0	0	N	4.5	1	Healds	Grapefruit	2	Drip	Exterior	1	SE
15_1B_SE	Mggie_Dan	R1	NW	0	0	0	0	N	4.5	1	Healds	Grapefruit	2	Drip	Exterior	1	SE
15_1B_SE	Mggie_Dan	R1	SE	0	0	0	0	N	4.5	1	Healds	Grapefruit	2	Drip	Exterior	1	SE
15_1B_SE	Mggie_Dan	R1	SW	0	0	0	0	N	4.5	1	Healds	Grapefruit	2	Drip	Exterior	1	SE
15_1B_SE	Oscar	Trap	NE	0	0	0	0	N	5	3	Healds	Grapefruit	2	Drip	Exterior	1	SE
15_1B_SE	Oscar	Trap	NW	0	0	0	0	N	4	3	Healds	Grapefruit	2	Drip	Exterior	1	SE
15_1B_SE	Oscar	Trap	SE	0	0	0	0	N	4	3	Healds	Grapefruit	2	Drip	Exterior	1	SE
15_1B_SE	Oscar	Trap	SW	0	0	0	0	N	4	3	Healds	Grapefruit	2	Drip	Exterior	1	SE
15_1B_SE	Oscar	Adj	NE	0	0	0	0	Y	3	3	Healds	Grapefruit	2	Drip	Exterior	1	SE
15_1B_SE	Oscar	Adj	NW	0	0	0	0	Y	3	3	Healds	Grapefruit	2	Drip	Exterior	1	SE
15_1B_SE	Oscar	Adj	SE	0.2	1	0	0	Y	3	3	Healds	Grapefruit	2	Drip	Exterior	1	SE
15_1B_SE	Oscar	Adj	SW	0.2	2	0	0	Y	3	3	Healds	Grapefruit	2	Drip	Exterior	1	SE
15_1B_SE	Oscar	R1	NE	0	0	0	0	N	4	3	Healds	Grapefruit	2	Drip	Exterior	1	SE
15_1B_SE	Oscar	R1	NW	0	0	0	0	N	4	3	Healds	Grapefruit	2	Drip	Exterior	1	SE
15_1B_SE	Oscar	R1	SE	0	0	0	0	N	4	3	Healds	Grapefruit	2	Drip	Exterior	1	SE
15_1B_SE	Oscar	R1	SW	0	0	0	0	N	4	3	Healds	Grapefruit	2	Drip	Exterior	1	SE
15_1B_SE	OSCAR_JESSIE	Trap	NE	0	0	0	0	Y	4	4	Healds	Grapefruit	2	Drip	Exterior	1	SE
15_1B_SE	OSCAR_JESSIE	Trap	NW	0.2	0	2	0	Y	4	4	Healds	Grapefruit	2	Drip	Exterior	1	SE
15_1B_SE	OSCAR_JESSIE	Trap	SE	0.2	1	0	0	Y	5	4	Healds	Grapefruit	2	Drip	Exterior	1	SE
15_1B_SE	OSCAR_JESSIE	Trap	SW	0	0	0	0	Y	5	4	Healds	Grapefruit	2	Drip	Exterior	1	SE
15_1B_SE	OSCAR_JESSIE	Adj	NE	0	0	0	0	Y	4	4	Healds	Grapefruit	2	Drip	Exterior	1	SE
15_1B_SE	OSCAR_JESSIE	Adj	NW	0.2	1	0	0	Y	3	4	Healds	Grapefruit	2	Drip	Exterior	1	SE
15_1B_SE	OSCAR_JESSIE	Adj	SE	0	0	0	0	Y	4	4	Healds	Grapefruit	2	Drip	Exterior	1	SE
15_1B_SE	OSCAR_JESSIE	Adj	SW	0	0	0	0	Y	4	4	Healds	Grapefruit	2	Drip	Exterior	1	SE
15_1B_SE	OSCAR_JESSIE	R1	NE	0	0	0	0	Y	3	4	Healds	Grapefruit	2	Drip	Exterior	1	SE
15_1B_SE	OSCAR_JESSIE	R1	NW	0.2	1	0	0	Y	2	4	Healds	Grapefruit	2	Drip	Exterior	1	SE
15_1B_SE	OSCAR_JESSIE	R1	SE	0.4	0	16	0	Y	2	4	Healds	Grapefruit	2	Drip	Exterior	1	SE
15_1B_SE	OSCAR_JESSIE	R1	SW	0	0	0	0	Y	3	4	Healds	Grapefruit	2	Drip	Exterior	1	SE
15_1B_SE	OSCAR_JESSIE	Trap	NE	0	0	0	0	.	4	5	Healds	Grapefruit	2	Drip	Exterior	1	SE
15_1B_SE	OSCAR_JESSIE	Trap	NW	0	0	0	0	.	4	5	Healds	Grapefruit	2	Drip	Exterior	1	SE
15_1B_SE	OSCAR_JESSIE	Trap	SE	0	0	0	0	.	4	5	Healds	Grapefruit	2	Drip	Exterior	1	SE
15_1B_SE	OSCAR_JESSIE	Trap	SW	0.4	4	10	0	.	4	5	Healds	Grapefruit	2	Drip	Exterior	1	SE
15_1B_SE	OSCAR_JESSIE	Adj	NE	0	0	0	0	.	4	5	Healds	Grapefruit	2	Drip	Exterior	1	SE
15_1B_SE	OSCAR_JESSIE	Adj	NW	0	0	0	0	.	4	5	Healds	Grapefruit	2	Drip	Exterior	1	SE
15_1B_SE	OSCAR_JESSIE	Adj	SE	0	0	0	0	.	4	5	Healds	Grapefruit	2	Drip	Exterior	1	SE
15_1B_SE	OSCAR_JESSIE	Adj	SW	0	0	0	0	.	4	5	Healds	Grapefruit	2	Drip	Exterior	1	SE
15_1B_SE	OSCAR_JESSIE	R1	NE	0	0	0	0	.	3	5	Healds	Grapefruit	2	Drip	Exterior	1	SE
15_1B_SE	OSCAR_JESSIE	R1	NW	1	6	22	10	.	4	5	Healds	Grapefruit	2	Drip	Exterior	1	SE
15_1B_SE	OSCAR_JESSIE	R1	SE	1	2	6	0	.	3	5	Healds	Grapefruit	2	Drip	Exterior	1	SE
15_1B_SE	OSCAR_JESSIE	R1	SW	0.6	3	12	0	.	4	5	Healds	Grapefruit	2	Drip	Exterior	1	SE
15_1B_SE	JESSIE_ANGEL	Trap	NE	0	0	0	0	.	5	6	Healds	Grapefruit	2	Drip	Exterior	1	SE
15_1B_SE	JESSIE_ANGEL	Trap	NW	0	0	0	0	.	5	6	Healds	Grapefruit	2	Drip	Exterior	1	SE
15_1B_SE	JESSIE_ANGEL	Trap	SE	0	0	0	0	.	5	6	Healds	Grapefruit	2	Drip	Exterior	1	SE
15_1B_SE	JESSIE_ANGEL	Trap	SW	0	0	0	0	.	5	6	Healds	Grapefruit	2	Drip	Exterior	1	SE
15_1B_SE	JESSIE_ANGEL	Adj	NE	0	0	0	0	.	5	6	Healds	Grapefruit	2	Drip	Exterior	1	SE
15_1B_SE	JESSIE_ANGEL	Adj	NW	0	0	0	0	.	5	6	Healds	Grapefruit	2	Drip	Exterior	1	SE
15_1B_SE	JESSIE_ANGEL	Adj	SE	0	0	0	0	.	5	6	Healds	Grapefruit	2	Drip	Exterior	1	SE
15_1B_SE	JESSIE_ANGEL	Adj	SW	0.2	1	0	0	.	5	6	Healds	Grapefruit	2	Drip	Exterior	1	SE
15_1B_SE	JESSIE_ANGEL	R1	NE	0	0	0	0	.	5	6	Healds	Grapefruit	2	Drip	Exterior	1	SE
15_1B_SE	JESSIE_ANGEL	R1	NW	0	0	0	0	.	5	6	Healds	Grapefruit	2	Drip	Exterior	1	SE
15_1B_SE	JESSIE_ANGEL	R1	SE	0	0	0	0	.	5	6	Healds	Grapefruit	2	Drip	Exterior	1	SE
15_1B_SE	JESSIE_ANGEL	R1	SW	0	0	0	0	.	5	6	Healds	Grapefruit	2	Drip	Exterior	1	SE
15_1B_SE	OSCAR_JESSIE	Trap	NE	0	0	0	0	.	5	7	Healds	Grapefruit	2	Drip	Exterior	1	SE
15_1B_SE	OSCAR_JESSIE	Trap	NW	0	0	0	0	.	5	7	Healds	Grapefruit	2	Drip	Exterior	1	SE
15_1B_SE	OSCAR_JESSIE	Trap	SE	0	0	0	0	.	5	7	Healds	Grapefruit	2	Drip	Exterior	1	SE
15_1B_SE	OSCAR_JESSIE	Trap	SW	0	0	0	0	.	5	7	Healds	Grapefruit	2	Drip	Exterior	1	SE
15_1B_SE	OSCAR_JESSIE	Adj	NE	0	0	0	0	.	5	7	Healds	Grapefruit	2	Drip	Exterior	1	SE
15_1B_SE	OSCAR_JESSIE	Adj	NW	0	0	0	0	.	5	7	Healds	Grapefruit	2	Drip	Exterior	1	SE
15_1B_SE	OSCAR_JESSIE	Adj	SE	0	0	0	0	.	5	7	Healds	Grapefruit	2	Drip	Exterior	1	SE
15_1B_SE	OSCAR_JESSIE	Adj	SW	0	0	0	0	.	5	7	Healds	Grapefruit	2	Drip	Exterior	1	SE
15_1B_SE	OSCAR_JESSIE	R1	NE	0	0	0	0	.	5	7	Healds	Grapefruit	2	Drip	Exterior	1	SE
15_1B_SE	OSCAR_JESSIE	R1	NW	0	0	0	0	.	5	7	Healds	Grapefruit	2	Drip	Exterior	1	SE
15_1B_SE	OSCAR_JESSIE	R1	SE	0	0	0	0	.	5	7	Healds	Grapefruit	2	Drip	Exterior	1	SE
15_1B_SE	OSCAR_JESSIE	R1	SW	0	0	0	0	.	5	7	Healds	Grapefruit	2	Drip	Exterior	1	SE
15_1B_SE	OSCAR_JESSIE	Trap	NE	0	0	0	0	.	5	8	Healds	Grapefruit	2	Drip	Exterior	1	SE
15_1B_SE	OSCAR_JESSIE	Trap	NW	0.2	4	0	0	.	3	8	Healds	Grapefruit	2	Drip	Exterior	1	SE
15_1B_SE	OSCAR_JESSIE	Trap	SE	0	0	0	0	.	5	8	Healds	Grapefruit	2	Drip	Exterior	1	SE
15_1B_SE	OSCAR_JESSIE	Trap	SW	0	0	0	0	.	5	8	Healds	Grapefruit	2	Drip	Exterior	1	SE
15_1B_SE	OSCAR_JESSIE	Adj	NE	0	0	0	0	.	5	8	Healds	Grapefruit	2	Drip	Exterior	1	SE
15_1B_SE	OSCAR_JESSIE	Adj	NW	0	0	0	0	.	5	8	Healds	Grapefruit	2	Drip	Exterior	1	SE
15_1B_SE	OSCAR_JESSIE	Adj	SE	0	0	0	0	.	4	8	Healds	Grapefruit	2	Drip	Exterior	1	SE
15_1B_SE	OSCAR_JESSIE	Adj	SW	0	0	0	0	.	4	8	Healds	Grapefruit	2	Drip	Exterior	1	SE
15_1B_SE	OSCAR_JESSIE	R1	NE	0	0	0	0	.	5	8	Healds	Grapefruit	2	Drip	Exterior	1	SE
15_1B_SE	OSCAR_JESSIE	R1	NW	0	0	0	0	.	4	8	Healds	Grapefruit	2	Drip	Exterior	1	SE
15_1B_SE	OSCAR_JESSIE	R1	SE	0	0	0	0	.	5	8	Healds	Grapefruit	2	Drip	Exterior	1	SE
15_1B_SE	OSCAR_JESSIE	R1	SW	0	0	0	0	.	5	8	Healds	Grapefruit	2	Drip	Exterior	1	SE
15_1B_SE	OSCAR_JESSIE	Trap	NE	.	.	.	.	.	.	9	Healds	Grapefruit	2	Drip	Exterior	1	SE
15_1B_SE	OSCAR_JESSIE	Trap	NW	.	.	.	.	.	.	9	Healds	Grapefruit	2	Drip	Exterior	1	SE
15_1B_SE	OSCAR_JESSIE	Trap	SE	.	.	.	.	.	.	9	Healds	Grapefruit	2	Drip	Exterior	1	SE
15_1B_SE	OSCAR_JESSIE	Trap	SW	.	.	.	.	.	.	9	Healds	Grapefruit	2	Drip	Exterior	1	SE
15_1B_SE	OSCAR_JESSIE	Adj	NE	.	.	.	.	.	.	9	Healds	Grapefruit	2	Drip	Exterior	1	SE
15_1B_SE	OSCAR_JESSIE	Adj	NW	.	.	.	.	.	.	9	Healds	Grapefruit	2	Drip	Exterior	1	SE
15_1B_SE	OSCAR_JESSIE	Adj	SE	.	.	.	.	.	.	9	Healds	Grapefruit	2	Drip	Exterior	1	SE
15_1B_SE	OSCAR_JESSIE	Adj	SW	.	.	.	.	.	.	9	Healds	Grapefruit	2	Drip	Exterior	1	SE
15_1B_SE	OSCAR_JESSIE	R1	NE	.	.	.	.	.	.	9	Healds	Grapefruit	2	Drip	Exterior	1	SE
15_1B_SE	OSCAR_JESSIE	R1	NW	.	.	.	.	.	.	9	Healds	Grapefruit	2	Drip	Exterior	1	SE
15_1B_SE	OSCAR_JESSIE	R1	SE	.	.	.	.	.	.	9	Healds	Grapefruit	2	Drip	Exterior	1	SE
15_1B_SE	OSCAR_JESSIE	R1	SW	.	.	.	.	.	.	9	Healds	Grapefruit	2	Drip	Exterior	1	SE
15_1B_SE	OSCAR_JESSIE	Trap	NE	1	0	33	0	.	1	11	Healds	Grapefruit	2	Drip	Exterior	1	SE
15_1B_SE	OSCAR_JESSIE	Trap	NW	1	4	21	0	.	1	11	Healds	Grapefruit	2	Drip	Exterior	1	SE
15_1B_SE	OSCAR_JESSIE	Trap	SE	0	0	0	0	.	1	11	Healds	Grapefruit	2	Drip	Exterior	1	SE
15_1B_SE	OSCAR_JESSIE	Trap	SW	1	6	17	29	.	1	11	Healds	Grapefruit	2	Drip	Exterior	1	SE
15_1B_SE	OSCAR_JESSIE	Adj	NE	0	0	0	0	.	5	11	Healds	Grapefruit	2	Drip	Exterior	1	SE
15_1B_SE	OSCAR_JESSIE	Adj	NW	0	0	0	0	.	5	11	Healds	Grapefruit	2	Drip	Exterior	1	SE
15_1B_SE	OSCAR_JESSIE	Adj	SE	0	0	0	0	.	5	11	Healds	Grapefruit	2	Drip	Exterior	1	SE
15_1B_SE	OSCAR_JESSIE	Adj	SW	0	0	0	0	.	5	11	Healds	Grapefruit	2	Drip	Exterior	1	SE
15_1B_SE	OSCAR_JESSIE	R1	NE	0	0	0	0	.	5	11	Healds	Grapefruit	2	Drip	Exterior	1	SE
15_1B_SE	OSCAR_JESSIE	R1	NW	0	0	0	0	.	5	11	Healds	Grapefruit	2	Drip	Exterior	1	SE
15_1B_SE	OSCAR_JESSIE	R1	SE	0	0	0	0	.	5	11	Healds	Grapefruit	2	Drip	Exterior	1	SE
15_1B_SE	OSCAR_JESSIE	R1	SW	0	0	0	0	.	5	11	Healds	Grapefruit	2	Drip	Exterior	1	SE
15_1B_SE	OSCAR_JESSIE	Trap	NE	0	0	0	0	.	5	12	Healds	Grapefruit	2	Drip	Exterior	1	SE
15_1B_SE	OSCAR_JESSIE	Trap	NW	0	0	0	0	.	5	12	Healds	Grapefruit	2	Drip	Exterior	1	SE
15_1B_SE	OSCAR_JESSIE	Trap	SE	0	0	0	0	.	5	12	Healds	Grapefruit	2	Drip	Exterior	1	SE
15_1B_SE	OSCAR_JESSIE	Trap	SW	0	0	0	0	.	5	12	Healds	Grapefruit	2	Drip	Exterior	1	SE
15_1B_SE	OSCAR_JESSIE	Adj	NE	0	0	0	0	.	5	12	Healds	Grapefruit	2	Drip	Exterior	1	SE
15_1B_SE	OSCAR_JESSIE	Adj	NW	0	0	0	0	.	5	12	Healds	Grapefruit	2	Drip	Exterior	1	SE
15_1B_SE	OSCAR_JESSIE	Adj	SE	0	0	0	0	.	5	12	Healds	Grapefruit	2	Drip	Exterior	1	SE
15_1B_SE	OSCAR_JESSIE	Adj	SW	0	0	0	0	.	5	12	Healds	Grapefruit	2	Drip	Exterior	1	SE
15_1B_SE	OSCAR_JESSIE	R1	NE	0	0	0	0	.	5	12	Healds	Grapefruit	2	Drip	Exterior	1	SE
15_1B_SE	OSCAR_JESSIE	R1	NW	0	0	0	0	.	5	12	Healds	Grapefruit	2	Drip	Exterior	1	SE
15_1B_SE	OSCAR_JESSIE	R1	SE	0	0	0	0	.	5	12	Healds	Grapefruit	2	Drip	Exterior	1	SE
15_1B_SE	OSCAR_JESSIE	R1	SW	0	0	0	0	.	5	12	Healds	Grapefruit	2	Drip	Exterior	1	SE
15_1B_SE	Oscar	Trap	NE	0	0	0	0	.	4	13	Healds	Grapefruit	2	Drip	Exterior	1	SE
15_1B_SE	Oscar	Trap	NW	0	0	0	0	.	4	13	Healds	Grapefruit	2	Drip	Exterior	1	SE
15_1B_SE	Oscar	Trap	SE	0	0	0	0	.	4	13	Healds	Grapefruit	2	Drip	Exterior	1	SE
15_1B_SE	Oscar	Trap	SW	0	0	0	0	.	4	13	Healds	Grapefruit	2	Drip	Exterior	1	SE
15_1B_SE	Oscar	Adj	NE	0	0	0	0	.	4	13	Healds	Grapefruit	2	Drip	Exterior	1	SE
15_1B_SE	Oscar	Adj	NW	0	0	0	0	.	4	13	Healds	Grapefruit	2	Drip	Exterior	1	SE
15_1B_SE	Oscar	Adj	SE	0	0	0	0	.	4	13	Healds	Grapefruit	2	Drip	Exterior	1	SE
15_1B_SE	Oscar	Adj	SW	0	0	0	0	.	4	13	Healds	Grapefruit	2	Drip	Exterior	1	SE
15_1B_SE	Oscar	R1	NE	0	0	0	0	.	4	13	Healds	Grapefruit	2	Drip	Exterior	1	SE
15_1B_SE	Oscar	R1	NW	0	0	0	0	.	4	13	Healds	Grapefruit	2	Drip	Exterior	1	SE
15_1B_SE	Oscar	R1	SE	0	0	0	0	.	4	13	Healds	Grapefruit	2	Drip	Exterior	1	SE
15_1B_SE	Oscar	R1	SW	0	0	0	0	.	4	13	Healds	Grapefruit	2	Drip	Exterior	1	SE
15_1B_SE	Oscar_AJ	Trap	NE	0	0	0	0	.	4	14	Healds	Grapefruit	2	Drip	Exterior	1	SE
15_1B_SE	Oscar_AJ	Trap	NW	0.2	1	0	0	.	4	14	Healds	Grapefruit	2	Drip	Exterior	1	SE
15_1B_SE	Oscar_AJ	Trap	SE	0	0	0	0	.	4	14	Healds	Grapefruit	2	Drip	Exterior	1	SE
15_1B_SE	Oscar_AJ	Trap	SW	0	0	0	0	.	4	14	Healds	Grapefruit	2	Drip	Exterior	1	SE
15_1B_SE	Oscar_AJ	Adj	NE	0	0	0	0	.	4	14	Healds	Grapefruit	2	Drip	Exterior	1	SE
15_1B_SE	Oscar_AJ	Adj	NW	0	0	0	0	.	4	14	Healds	Grapefruit	2	Drip	Exterior	1	SE
15_1B_SE	Oscar_AJ	Adj	SE	0	0	0	0	.	4	14	Healds	Grapefruit	2	Drip	Exterior	1	SE
15_1B_SE	Oscar_AJ	Adj	SW	0	0	0	0	.	4	14	Healds	Grapefruit	2	Drip	Exterior	1	SE
15_1B_SE	Oscar_AJ	R1	NE	0	0	0	0	.	4	14	Healds	Grapefruit	2	Drip	Exterior	1	SE
15_1B_SE	Oscar_AJ	R1	NW	0	0	0	0	.	4	14	Healds	Grapefruit	2	Drip	Exterior	1	SE
15_1B_SE	Oscar_AJ	R1	SE	0	0	0	0	.	4	14	Healds	Grapefruit	2	Drip	Exterior	1	SE
15_1B_SE	Oscar_AJ	R1	SW	0	0	0	0	.	4	14	Healds	Grapefruit	2	Drip	Exterior	1	SE
15_1B_SE	Oscar_AJ	Trap	NE	0	0	0	0	.	4	15	Healds	Grapefruit	2	Drip	Exterior	1	SE
15_1B_SE	Oscar_AJ	Trap	NW	0	0	0	0	.	4	15	Healds	Grapefruit	2	Drip	Exterior	1	SE
15_1B_SE	Oscar_AJ	Trap	SE	0	0	0	0	.	4	15	Healds	Grapefruit	2	Drip	Exterior	1	SE
15_1B_SE	Oscar_AJ	Trap	SW	0	0	0	0	.	4	15	Healds	Grapefruit	2	Drip	Exterior	1	SE
15_1B_SE	Oscar_AJ	Adj	NE	0	0	0	0	.	4	15	Healds	Grapefruit	2	Drip	Exterior	1	SE
15_1B_SE	Oscar_AJ	Adj	NW	0	0	0	0	.	4	15	Healds	Grapefruit	2	Drip	Exterior	1	SE
15_1B_SE	Oscar_AJ	Adj	SE	0	0	0	0	.	4	15	Healds	Grapefruit	2	Drip	Exterior	1	SE
15_1B_SE	Oscar_AJ	Adj	SW	0	0	0	0	.	4	15	Healds	Grapefruit	2	Drip	Exterior	1	SE
15_1B_SE	Oscar_AJ	R1	NE	0	0	0	0	.	4	15	Healds	Grapefruit	2	Drip	Exterior	1	SE
15_1B_SE	Oscar_AJ	R1	NW	0	0	0	0	.	4	15	Healds	Grapefruit	2	Drip	Exterior	1	SE
15_1B_SE	Oscar_AJ	R1	SE	0	0	0	0	.	4	15	Healds	Grapefruit	2	Drip	Exterior	1	SE
15_1B_SE	Oscar_AJ	R1	SW	0	0	0	0	.	4	15	Healds	Grapefruit	2	Drip	Exterior	1	SE
15_1B_SE	Oscar_AJ	Trap	NE	0	0	0	0	.	3	16	Healds	Grapefruit	2	Drip	Exterior	1	SE
15_1B_SE	Oscar_AJ	Trap	NW	0.4	2	0	0	.	3	16	Healds	Grapefruit	2	Drip	Exterior	1	SE
15_1B_SE	Oscar_AJ	Trap	SE	0	0	0	0	.	3	16	Healds	Grapefruit	2	Drip	Exterior	1	SE
15_1B_SE	Oscar_AJ	Trap	SW	0	0	0	0	.	3	16	Healds	Grapefruit	2	Drip	Exterior	1	SE
15_1B_SE	Oscar_AJ	Adj	NE	0.2	1	0	0	.	3	16	Healds	Grapefruit	2	Drip	Exterior	1	SE
15_1B_SE	Oscar_AJ	Adj	NW	0	0	0	0	.	3	16	Healds	Grapefruit	2	Drip	Exterior	1	SE
15_1B_SE	Oscar_AJ	Adj	SE	0.2	2	0	0	.	3	16	Healds	Grapefruit	2	Drip	Exterior	1	SE
15_1B_SE	Oscar_AJ	Adj	SW	0	0	0	0	.	3	16	Healds	Grapefruit	2	Drip	Exterior	1	SE
15_1B_SE	Oscar_AJ	R1	NE	0	0	0	0	.	3	16	Healds	Grapefruit	2	Drip	Exterior	1	SE
15_1B_SE	Oscar_AJ	R1	NW	0	0	0	0	.	3	16	Healds	Grapefruit	2	Drip	Exterior	1	SE
15_1B_SE	Oscar_AJ	R1	SE	0	0	0	0	.	3	16	Healds	Grapefruit	2	Drip	Exterior	1	SE
15_1B_SE	Oscar_AJ	R1	SW	0	0	0	0	.	3	16	Healds	Grapefruit	2	Drip	Exterior	1	SE
15_1B_SE	Oscar_AJ	Trap	NE	0	0	0	0	.	4	17	Healds	Grapefruit	2	Drip	Exterior	1	SE
15_1B_SE	Oscar_AJ	Trap	NW	0	0	0	0	.	4	17	Healds	Grapefruit	2	Drip	Exterior	1	SE
15_1B_SE	Oscar_AJ	Trap	SE	0.2	1	0	0	.	5	17	Healds	Grapefruit	2	Drip	Exterior	1	SE
15_1B_SE	Oscar_AJ	Trap	SW	0	0	0	0	.	5	17	Healds	Grapefruit	2	Drip	Exterior	1	SE
15_1B_SE	Oscar_AJ	Adj	NE	0.4	3	8	0	.	5	17	Healds	Grapefruit	2	Drip	Exterior	1	SE
15_1B_SE	Oscar_AJ	Adj	NW	0	0	0	0	.	5	17	Healds	Grapefruit	2	Drip	Exterior	1	SE
15_1B_SE	Oscar_AJ	Adj	SE	0	0	0	0	.	5	17	Healds	Grapefruit	2	Drip	Exterior	1	SE
15_1B_SE	Oscar_AJ	Adj	SW	0	0	0	0	.	5	17	Healds	Grapefruit	2	Drip	Exterior	1	SE
15_1B_SE	Oscar_AJ	R1	NE	0	0	0	0	.	4	17	Healds	Grapefruit	2	Drip	Exterior	1	SE
15_1B_SE	Oscar_AJ	R1	NW	0	0	0	0	.	4	17	Healds	Grapefruit	2	Drip	Exterior	1	SE
15_1B_SE	Oscar_AJ	R1	SE	0.2	1	0	0	.	5	17	Healds	Grapefruit	2	Drip	Exterior	1	SE
15_1B_SE	Oscar_AJ	R1	SW	0	0	0	0	.	5	17	Healds	Grapefruit	2	Drip	Exterior	1	SE
15_1B_SE	Oscar_AJ	Trap	NE	0	0	0	0	.	4	18	Healds	Grapefruit	2	Drip	Exterior	1	SE
15_1B_SE	Oscar_AJ	Trap	NW	0	0	0	0	.	4	18	Healds	Grapefruit	2	Drip	Exterior	1	SE
15_1B_SE	Oscar_AJ	Trap	SE	0.4	1	8	0	.	4	18	Healds	Grapefruit	2	Drip	Exterior	1	SE
15_1B_SE	Oscar_AJ	Trap	SW	0.2	1	0	0	.	4	18	Healds	Grapefruit	2	Drip	Exterior	1	SE
15_1B_SE	Oscar_AJ	Adj	NE	0	0	0	0	.	4	18	Healds	Grapefruit	2	Drip	Exterior	1	SE
15_1B_SE	Oscar_AJ	Adj	NW	0	0	0	0	.	4	18	Healds	Grapefruit	2	Drip	Exterior	1	SE
15_1B_SE	Oscar_AJ	Adj	SE	0.2	1	0	0	.	4	18	Healds	Grapefruit	2	Drip	Exterior	1	SE
15_1B_SE	Oscar_AJ	Adj	SW	0	0	0	0	.	4	18	Healds	Grapefruit	2	Drip	Exterior	1	SE
15_1B_SE	Oscar_AJ	R1	NE	0	0	0	0	.	4	18	Healds	Grapefruit	2	Drip	Exterior	1	SE
15_1B_SE	Oscar_AJ	R1	NW	0	0	0	0	.	4	18	Healds	Grapefruit	2	Drip	Exterior	1	SE
15_1B_SE	Oscar_AJ	R1	SE	0	0	0	0	.	4	18	Healds	Grapefruit	2	Drip	Exterior	1	SE
15_1B_SE	Oscar_AJ	R1	SW	0	0	0	0	.	4	18	Healds	Grapefruit	2	Drip	Exterior	1	SE
15_1B_SE	Oscar_AJ	Trap	NE	0	0	0	0	.	5	19	Healds	Grapefruit	2	Drip	Exterior	1	SE
15_1B_SE	Oscar_AJ	Trap	NW	0	0	0	0	.	5	19	Healds	Grapefruit	2	Drip	Exterior	1	SE
15_1B_SE	Oscar_AJ	Trap	SE	0	0	0	0	.	5	19	Healds	Grapefruit	2	Drip	Exterior	1	SE
15_1B_SE	Oscar_AJ	Trap	SW	0	0	0	0	.	5	19	Healds	Grapefruit	2	Drip	Exterior	1	SE
15_1B_SE	Oscar_AJ	Adj	NE	0	0	0	0	.	5	19	Healds	Grapefruit	2	Drip	Exterior	1	SE
15_1B_SE	Oscar_AJ	Adj	NW	0	0	0	0	.	5	19	Healds	Grapefruit	2	Drip	Exterior	1	SE
15_1B_SE	Oscar_AJ	Adj	SE	0	0	0	0	.	5	19	Healds	Grapefruit	2	Drip	Exterior	1	SE
15_1B_SE	Oscar_AJ	Adj	SW	0	0	0	0	.	5	19	Healds	Grapefruit	2	Drip	Exterior	1	SE
15_1B_SE	Oscar_AJ	R1	NE	0	0	0	0	.	5	19	Healds	Grapefruit	2	Drip	Exterior	1	SE
15_1B_SE	Oscar_AJ	R1	NW	0	0	0	0	.	5	19	Healds	Grapefruit	2	Drip	Exterior	1	SE
15_1B_SE	Oscar_AJ	R1	SE	0	0	0	0	.	5	19	Healds	Grapefruit	2	Drip	Exterior	1	SE
15_1B_SE	Oscar_AJ	R1	SW	0	0	0	0	.	5	19	Healds	Grapefruit	2	Drip	Exterior	1	SE
15_1B_SE	Oscar_AJ	Trap	NE	0	0	0	0	.	5	20	Healds	Grapefruit	2	Drip	Exterior	1	SE
15_1B_SE	Oscar_AJ	Trap	NW	0	0	0	0	.	5	20	Healds	Grapefruit	2	Drip	Exterior	1	SE
15_1B_SE	Oscar_AJ	Trap	SE	0	0	0	0	.	5	20	Healds	Grapefruit	2	Drip	Exterior	1	SE
15_1B_SE	Oscar_AJ	Trap	SW	0	0	0	0	.	5	20	Healds	Grapefruit	2	Drip	Exterior	1	SE
15_1B_SE	Oscar_AJ	Adj	NE	0	0	0	0	.	5	20	Healds	Grapefruit	2	Drip	Exterior	1	SE
15_1B_SE	Oscar_AJ	Adj	NW	0.6	4	0	0	.	5	20	Healds	Grapefruit	2	Drip	Exterior	1	SE
15_1B_SE	Oscar_AJ	Adj	SE	0	0	0	0	.	5	20	Healds	Grapefruit	2	Drip	Exterior	1	SE
15_1B_SE	Oscar_AJ	Adj	SW	0	0	0	0	.	5	20	Healds	Grapefruit	2	Drip	Exterior	1	SE
15_1B_SE	Oscar_AJ	R1	NE	0	0	0	0	.	5	20	Healds	Grapefruit	2	Drip	Exterior	1	SE
15_1B_SE	Oscar_AJ	R1	NW	0.2	1	0	0	.	5	20	Healds	Grapefruit	2	Drip	Exterior	1	SE
15_1B_SE	Oscar_AJ	R1	SE	0	0	0	0	.	5	20	Healds	Grapefruit	2	Drip	Exterior	1	SE
15_1B_SE	Oscar_AJ	R1	SW	0.2	2	0	0	.	5	20	Healds	Grapefruit	2	Drip	Exterior	1	SE
15_1B_SE	Oscar_AJ	Trap	NE	0	0	0	0	.	4	21	Healds	Grapefruit	2	Drip	Exterior	1	SE
15_1B_SE	Oscar_AJ	Trap	NW	0	0	0	0	.	4	21	Healds	Grapefruit	2	Drip	Exterior	1	SE
15_1B_SE	Oscar_AJ	Trap	SE	0	0	0	0	.	4	21	Healds	Grapefruit	2	Drip	Exterior	1	SE
15_1B_SE	Oscar_AJ	Trap	SW	0	0	0	0	.	4	21	Healds	Grapefruit	2	Drip	Exterior	1	SE
15_1B_SE	Oscar_AJ	Adj	NE	0	0	0	0	.	4	21	Healds	Grapefruit	2	Drip	Exterior	1	SE
15_1B_SE	Oscar_AJ	Adj	NW	0	0	0	0	.	4	21	Healds	Grapefruit	2	Drip	Exterior	1	SE
15_1B_SE	Oscar_AJ	Adj	SE	0	0	0	0	.	4	21	Healds	Grapefruit	2	Drip	Exterior	1	SE
15_1B_SE	Oscar_AJ	Adj	SW	0	0	0	0	.	4	21	Healds	Grapefruit	2	Drip	Exterior	1	SE
15_1B_SE	Oscar_AJ	R1	NE	0	0	0	0	.	4	21	Healds	Grapefruit	2	Drip	Exterior	1	SE
15_1B_SE	Oscar_AJ	R1	NW	0	0	0	0	.	4	21	Healds	Grapefruit	2	Drip	Exterior	1	SE
15_1B_SE	Oscar_AJ	R1	SE	0	0	0	0	.	4	21	Healds	Grapefruit	2	Drip	Exterior	1	SE
15_1B_SE	Oscar_AJ	R1	SW	0	0	0	0	.	4	21	Healds	Grapefruit	2	Drip	Exterior	1	SE
15_1B_SE	Oscar_AJ	Trap	NE	0	0	0	0	.	5	23	Healds	Grapefruit	2	Drip	Exterior	1	SE
15_1B_SE	Oscar_AJ	Trap	NW	0	0	0	0	.	5	23	Healds	Grapefruit	2	Drip	Exterior	1	SE
15_1B_SE	Oscar_AJ	Trap	SE	0	0	0	0	.	5	23	Healds	Grapefruit	2	Drip	Exterior	1	SE
15_1B_SE	Oscar_AJ	Trap	SW	0	0	0	0	.	5	23	Healds	Grapefruit	2	Drip	Exterior	1	SE
15_1B_SE	Oscar_AJ	Adj	NE	0	0	0	0	.	5	23	Healds	Grapefruit	2	Drip	Exterior	1	SE
15_1B_SE	Oscar_AJ	Adj	NW	0	0	0	0	.	5	23	Healds	Grapefruit	2	Drip	Exterior	1	SE
15_1B_SE	Oscar_AJ	Adj	SE	0	0	0	0	.	5	23	Healds	Grapefruit	2	Drip	Exterior	1	SE
15_1B_SE	Oscar_AJ	Adj	SW	0.2	1	0	0	.	5	23	Healds	Grapefruit	2	Drip	Exterior	1	SE
15_1B_SE	Oscar_AJ	R1	NE	0	0	0	0	.	5	23	Healds	Grapefruit	2	Drip	Exterior	1	SE
15_1B_SE	Oscar_AJ	R1	NW	0	0	0	0	.	5	23	Healds	Grapefruit	2	Drip	Exterior	1	SE
15_1B_SE	Oscar_AJ	R1	SE	0	0	0	0	.	5	23	Healds	Grapefruit	2	Drip	Exterior	1	SE
15_1B_SE	Oscar_AJ	R1	SW	0	0	0	0	.	5	23	Healds	Grapefruit	2	Drip	Exterior	1	SE
15_1B_SE	Oscar_AJ	Trap	NE	0	0	0	0	.	5	24	Healds	Grapefruit	2	Drip	Exterior	1	SE
15_1B_SE	Oscar_AJ	Trap	NW	0	0	0	0	.	5	24	Healds	Grapefruit	2	Drip	Exterior	1	SE
15_1B_SE	Oscar_AJ	Trap	SE	0	0	0	0	.	5	24	Healds	Grapefruit	2	Drip	Exterior	1	SE
15_1B_SE	Oscar_AJ	Trap	SW	0	0	0	0	.	5	24	Healds	Grapefruit	2	Drip	Exterior	1	SE
15_1B_SE	Oscar_AJ	Adj	NE	0	0	0	0	.	5	24	Healds	Grapefruit	2	Drip	Exterior	1	SE
15_1B_SE	Oscar_AJ	Adj	NW	0	0	0	0	.	5	24	Healds	Grapefruit	2	Drip	Exterior	1	SE
15_1B_SE	Oscar_AJ	Adj	SE	0	0	0	0	.	5	24	Healds	Grapefruit	2	Drip	Exterior	1	SE
15_1B_SE	Oscar_AJ	Adj	SW	0	0	0	0	.	5	24	Healds	Grapefruit	2	Drip	Exterior	1	SE
15_1B_SE	Oscar_AJ	R1	NE	0	0	0	0	.	5	24	Healds	Grapefruit	2	Drip	Exterior	1	SE
15_1B_SE	Oscar_AJ	R1	NW	0	0	0	0	.	5	24	Healds	Grapefruit	2	Drip	Exterior	1	SE
15_1B_SE	Oscar_AJ	R1	SE	0	0	0	0	.	5	24	Healds	Grapefruit	2	Drip	Exterior	1	SE
15_1B_SE	Oscar_AJ	R1	SW	0	0	0	0	.	5	24	Healds	Grapefruit	2	Drip	Exterior	1	SE
15_3_NE	Mggie_Dan	Trap	NE	0	0	0	0	N	4.5	1	Healds	Grapefruit	2	Drip	Exterior	1	NE
15_3_NE	Mggie_Dan	Trap	NW	0	0	0	0	N	4.5	1	Healds	Grapefruit	2	Drip	Exterior	1	NE
15_3_NE	Mggie_Dan	Trap	SE	0.4	1	0	15	N	4.5	1	Healds	Grapefruit	2	Drip	Exterior	1	NE
15_3_NE	Mggie_Dan	Trap	SW	0	0	0	0	N	4.5	1	Healds	Grapefruit	2	Drip	Exterior	1	NE
15_3_NE	Mggie_Dan	Adj	NE	0	0	0	0	N	4.5	1	Healds	Grapefruit	2	Drip	Exterior	1	NE
15_3_NE	Mggie_Dan	Adj	NW	1	20	0	0	N	4.5	1	Healds	Grapefruit	2	Drip	Exterior	1	NE
15_3_NE	Mggie_Dan	Adj	SE	0.6	2	0	20	N	4.5	1	Healds	Grapefruit	2	Drip	Exterior	1	NE
15_3_NE	Mggie_Dan	Adj	SW	0.6	0	0	18	N	4.5	1	Healds	Grapefruit	2	Drip	Exterior	1	NE
15_3_NE	Mggie_Dan	R1	NE	0.2	1	0	0	N	4.5	1	Healds	Grapefruit	2	Drip	Exterior	1	NE
15_3_NE	Mggie_Dan	R1	NW	0.2	1	0	0	N	4.5	1	Healds	Grapefruit	2	Drip	Exterior	1	NE
15_3_NE	Mggie_Dan	R1	SE	0.6	1	0	19	N	4.5	1	Healds	Grapefruit	2	Drip	Exterior	1	NE
15_3_NE	Mggie_Dan	R1	SW	0.4	2	0	20	N	4.5	1	Healds	Grapefruit	2	Drip	Exterior	1	NE
15_3_NE	Johnny_Rente	Trap	NE	0.4	0	30	0	Y	1.5	2	Healds	Grapefruit	2	Drip	Exterior	1	NE
15_3_NE	Johnny_Rente	Trap	NW	0.4	0	20	0	Y	1.5	2	Healds	Grapefruit	2	Drip	Exterior	1	NE
15_3_NE	Johnny_Rente	Trap	SE	0.4	0	30	0	Y	1.5	2	Healds	Grapefruit	2	Drip	Exterior	1	NE
15_3_NE	Johnny_Rente	Trap	SW	0.2	0	10	0	Y	1.5	2	Healds	Grapefruit	2	Drip	Exterior	1	NE
15_3_NE	Johnny_Rente	Adj	NE	0	0	0	0	Y	1.5	2	Healds	Grapefruit	2	Drip	Exterior	1	NE
15_3_NE	Johnny_Rente	Adj	NW	0.4	0	10	0	Y	1.5	2	Healds	Grapefruit	2	Drip	Exterior	1	NE
15_3_NE	Johnny_Rente	Adj	SE	0.2	0	30	0	Y	1.5	2	Healds	Grapefruit	2	Drip	Exterior	1	NE
15_3_NE	Johnny_Rente	Adj	SW	0.4	0	40	0	Y	1.5	2	Healds	Grapefruit	2	Drip	Exterior	1	NE
15_3_NE	Johnny_Rente	R1	NE	0.2	0	15	0	Y	1.5	2	Healds	Grapefruit	2	Drip	Exterior	1	NE
15_3_NE	Johnny_Rente	R1	NW	0.4	0	20	0	Y	1.5	2	Healds	Grapefruit	2	Drip	Exterior	1	NE
15_3_NE	Johnny_Rente	R1	SE	0.4	0	20	0	Y	1.5	2	Healds	Grapefruit	2	Drip	Exterior	1	NE
15_3_NE	Johnny_Rente	R1	SW	0.2	0	30	0	Y	1.5	2	Healds	Grapefruit	2	Drip	Exterior	1	NE
15_3_NE	Oscar	Trap	NE	0	0	0	0	N	5	3	Healds	Grapefruit	2	Drip	Exterior	1	NE
15_3_NE	Oscar	Trap	NW	0	0	0	0	N	5	3	Healds	Grapefruit	2	Drip	Exterior	1	NE
15_3_NE	Oscar	Trap	SE	0	0	0	0	N	5	3	Healds	Grapefruit	2	Drip	Exterior	1	NE
15_3_NE	Oscar	Trap	SW	0	0	0	0	N	5	3	Healds	Grapefruit	2	Drip	Exterior	1	NE
15_3_NE	Oscar	Adj	NE	0	0	0	0	N	5	3	Healds	Grapefruit	2	Drip	Exterior	1	NE
15_3_NE	Oscar	Adj	NW	0	0	0	0	N	5	3	Healds	Grapefruit	2	Drip	Exterior	1	NE
15_3_NE	Oscar	Adj	SE	0	0	0	0	N	5	3	Healds	Grapefruit	2	Drip	Exterior	1	NE
15_3_NE	Oscar	Adj	SW	0	0	0	0	N	5	3	Healds	Grapefruit	2	Drip	Exterior	1	NE
15_3_NE	Oscar	R1	NE	0	0	0	0	N	5	3	Healds	Grapefruit	2	Drip	Exterior	1	NE
15_3_NE	Oscar	R1	NW	0	0	0	0	N	5	3	Healds	Grapefruit	2	Drip	Exterior	1	NE
15_3_NE	Oscar	R1	SE	0	0	0	0	N	5	3	Healds	Grapefruit	2	Drip	Exterior	1	NE
15_3_NE	Oscar	R1	SW	0	0	0	0	N	5	3	Healds	Grapefruit	2	Drip	Exterior	1	NE
15_3_NE	OSCAR_JESSIE	Trap	NE	0	0	0	0	Y	3	4	Healds	Grapefruit	2	Drip	Exterior	1	NE
15_3_NE	OSCAR_JESSIE	Trap	NW	0.2	0	2	0	Y	3	4	Healds	Grapefruit	2	Drip	Exterior	1	NE
15_3_NE	OSCAR_JESSIE	Trap	SE	0	0	0	0	Y	3	4	Healds	Grapefruit	2	Drip	Exterior	1	NE
15_3_NE	OSCAR_JESSIE	Trap	SW	0	0	0	0	Y	4	4	Healds	Grapefruit	2	Drip	Exterior	1	NE
15_3_NE	OSCAR_JESSIE	Adj	NE	0	0	0	0	Y	4	4	Healds	Grapefruit	2	Drip	Exterior	1	NE
15_3_NE	OSCAR_JESSIE	Adj	NW	0	0	0	0	Y	4	4	Healds	Grapefruit	2	Drip	Exterior	1	NE
15_3_NE	OSCAR_JESSIE	Adj	SE	0.2	1	4	0	Y	1	4	Healds	Grapefruit	2	Drip	Exterior	1	NE
15_3_NE	OSCAR_JESSIE	Adj	SW	0	0	0	0	Y	3	4	Healds	Grapefruit	2	Drip	Exterior	1	NE
15_3_NE	OSCAR_JESSIE	R1	NE	0.2	1	0	0	Y	3	4	Healds	Grapefruit	2	Drip	Exterior	1	NE
15_3_NE	OSCAR_JESSIE	R1	NW	0	0	0	0	Y	4	4	Healds	Grapefruit	2	Drip	Exterior	1	NE
15_3_NE	OSCAR_JESSIE	R1	SE	0.2	2	0	0	Y	3	4	Healds	Grapefruit	2	Drip	Exterior	1	NE
15_3_NE	OSCAR_JESSIE	R1	SW	0	0	0	0	Y	4	4	Healds	Grapefruit	2	Drip	Exterior	1	NE
15_3_NE	OSCAR_JESSIE	Trap	NE	0	0	0	0	.	5	5	Healds	Grapefruit	2	Drip	Exterior	1	NE
15_3_NE	OSCAR_JESSIE	Trap	NW	1	4	0	0	.	3	5	Healds	Grapefruit	2	Drip	Exterior	1	NE
15_3_NE	OSCAR_JESSIE	Trap	SE	0	0	0	0	.	4	5	Healds	Grapefruit	2	Drip	Exterior	1	NE
15_3_NE	OSCAR_JESSIE	Trap	SW	1	15	0	0	.	3	5	Healds	Grapefruit	2	Drip	Exterior	1	NE
15_3_NE	OSCAR_JESSIE	Adj	NE	0	0	0	0	.	4	5	Healds	Grapefruit	2	Drip	Exterior	1	NE
15_3_NE	OSCAR_JESSIE	Adj	NW	0	0	0	0	.	4	5	Healds	Grapefruit	2	Drip	Exterior	1	NE
15_3_NE	OSCAR_JESSIE	Adj	SE	0	0	0	0	.	4	5	Healds	Grapefruit	2	Drip	Exterior	1	NE
15_3_NE	OSCAR_JESSIE	Adj	SW	0	0	0	0	.	4	5	Healds	Grapefruit	2	Drip	Exterior	1	NE
15_3_NE	OSCAR_JESSIE	R1	NE	0.2	8	0	0	.	3	5	Healds	Grapefruit	2	Drip	Exterior	1	NE
15_3_NE	OSCAR_JESSIE	R1	NW	0.8	6	0	0	.	3	5	Healds	Grapefruit	2	Drip	Exterior	1	NE
15_3_NE	OSCAR_JESSIE	R1	SE	1	10	0	0	.	3	5	Healds	Grapefruit	2	Drip	Exterior	1	NE
15_3_NE	OSCAR_JESSIE	R1	SW	0.4	3	0	0	.	3	5	Healds	Grapefruit	2	Drip	Exterior	1	NE
15_3_NE	JESSIE_ANGEL	Trap	NE	0	0	0	0	.	4	6	Healds	Grapefruit	2	Drip	Exterior	1	NE
15_3_NE	JESSIE_ANGEL	Trap	NW	0.4	2	0	0	.	4	6	Healds	Grapefruit	2	Drip	Exterior	1	NE
15_3_NE	JESSIE_ANGEL	Trap	SE	0	0	0	0	.	4	6	Healds	Grapefruit	2	Drip	Exterior	1	NE
15_3_NE	JESSIE_ANGEL	Trap	SW	0	0	0	0	.	4	6	Healds	Grapefruit	2	Drip	Exterior	1	NE
15_3_NE	JESSIE_ANGEL	Adj	NE	0	0	0	0	.	4	6	Healds	Grapefruit	2	Drip	Exterior	1	NE
15_3_NE	JESSIE_ANGEL	Adj	NW	0	0	0	0	.	4	6	Healds	Grapefruit	2	Drip	Exterior	1	NE
15_3_NE	JESSIE_ANGEL	Adj	SE	0	0	0	0	.	4	6	Healds	Grapefruit	2	Drip	Exterior	1	NE
15_3_NE	JESSIE_ANGEL	Adj	SW	0	0	0	0	.	4	6	Healds	Grapefruit	2	Drip	Exterior	1	NE
15_3_NE	JESSIE_ANGEL	R1	NE	0	0	0	0	.	4	6	Healds	Grapefruit	2	Drip	Exterior	1	NE
15_3_NE	JESSIE_ANGEL	R1	NW	0	0	0	0	.	4	6	Healds	Grapefruit	2	Drip	Exterior	1	NE
15_3_NE	JESSIE_ANGEL	R1	SE	0	0	0	0	.	4	6	Healds	Grapefruit	2	Drip	Exterior	1	NE
15_3_NE	JESSIE_ANGEL	R1	SW	0	0	0	0	.	4	6	Healds	Grapefruit	2	Drip	Exterior	1	NE
15_3_NE	OSCAR_JESSIE	Trap	NE	0	0	0	0	.	5	7	Healds	Grapefruit	2	Drip	Exterior	1	NE
15_3_NE	OSCAR_JESSIE	Trap	NW	0	0	0	0	.	5	7	Healds	Grapefruit	2	Drip	Exterior	1	NE
15_3_NE	OSCAR_JESSIE	Trap	SE	0	0	0	0	.	5	7	Healds	Grapefruit	2	Drip	Exterior	1	NE
15_3_NE	OSCAR_JESSIE	Trap	SW	0	0	0	0	.	5	7	Healds	Grapefruit	2	Drip	Exterior	1	NE
15_3_NE	OSCAR_JESSIE	Adj	NE	0.2	2	0	0	.	4	7	Healds	Grapefruit	2	Drip	Exterior	1	NE
15_3_NE	OSCAR_JESSIE	Adj	NW	0	0	0	0	.	5	7	Healds	Grapefruit	2	Drip	Exterior	1	NE
15_3_NE	OSCAR_JESSIE	Adj	SE	0	0	0	0	.	5	7	Healds	Grapefruit	2	Drip	Exterior	1	NE
15_3_NE	OSCAR_JESSIE	Adj	SW	0	0	0	0	.	5	7	Healds	Grapefruit	2	Drip	Exterior	1	NE
15_3_NE	OSCAR_JESSIE	R1	NE	0	0	0	0	.	5	7	Healds	Grapefruit	2	Drip	Exterior	1	NE
15_3_NE	OSCAR_JESSIE	R1	NW	0	0	0	0	.	5	7	Healds	Grapefruit	2	Drip	Exterior	1	NE
15_3_NE	OSCAR_JESSIE	R1	SE	0	0	0	0	.	5	7	Healds	Grapefruit	2	Drip	Exterior	1	NE
15_3_NE	OSCAR_JESSIE	R1	SW	0	0	0	0	.	5	7	Healds	Grapefruit	2	Drip	Exterior	1	NE
15_3_NE	OSCAR_JESSIE	Trap	NE	0	0	0	0	.	5	8	Healds	Grapefruit	2	Drip	Exterior	1	NE
15_3_NE	OSCAR_JESSIE	Trap	NW	0	0	0	0	.	5	8	Healds	Grapefruit	2	Drip	Exterior	1	NE
15_3_NE	OSCAR_JESSIE	Trap	SE	0	0	0	0	.	5	8	Healds	Grapefruit	2	Drip	Exterior	1	NE
15_3_NE	OSCAR_JESSIE	Trap	SW	0	0	0	0	.	5	8	Healds	Grapefruit	2	Drip	Exterior	1	NE
15_3_NE	OSCAR_JESSIE	Adj	NE	0	0	0	0	.	5	8	Healds	Grapefruit	2	Drip	Exterior	1	NE
15_3_NE	OSCAR_JESSIE	Adj	NW	0	0	0	0	.	5	8	Healds	Grapefruit	2	Drip	Exterior	1	NE
15_3_NE	OSCAR_JESSIE	Adj	SE	0	0	0	0	.	5	8	Healds	Grapefruit	2	Drip	Exterior	1	NE
15_3_NE	OSCAR_JESSIE	Adj	SW	0	0	0	0	.	5	8	Healds	Grapefruit	2	Drip	Exterior	1	NE
15_3_NE	OSCAR_JESSIE	R1	NE	0	0	0	0	.	5	8	Healds	Grapefruit	2	Drip	Exterior	1	NE
15_3_NE	OSCAR_JESSIE	R1	NW	0	0	0	0	.	5	8	Healds	Grapefruit	2	Drip	Exterior	1	NE
15_3_NE	OSCAR_JESSIE	R1	SE	0	0	0	0	.	5	8	Healds	Grapefruit	2	Drip	Exterior	1	NE
15_3_NE	OSCAR_JESSIE	R1	SW	0	0	0	0	.	5	8	Healds	Grapefruit	2	Drip	Exterior	1	NE
15_3_NE	OSCAR_JESSIE	Trap	NE	.	.	.	.	.	.	9	Healds	Grapefruit	2	Drip	Exterior	1	NE
15_3_NE	OSCAR_JESSIE	Trap	NW	.	.	.	.	.	.	9	Healds	Grapefruit	2	Drip	Exterior	1	NE
15_3_NE	OSCAR_JESSIE	Trap	SE	.	.	.	.	.	.	9	Healds	Grapefruit	2	Drip	Exterior	1	NE
15_3_NE	OSCAR_JESSIE	Trap	SW	.	.	.	.	.	.	9	Healds	Grapefruit	2	Drip	Exterior	1	NE
15_3_NE	OSCAR_JESSIE	Adj	NE	.	.	.	.	.	.	9	Healds	Grapefruit	2	Drip	Exterior	1	NE
15_3_NE	OSCAR_JESSIE	Adj	NW	.	.	.	.	.	.	9	Healds	Grapefruit	2	Drip	Exterior	1	NE
15_3_NE	OSCAR_JESSIE	Adj	SE	.	.	.	.	.	.	9	Healds	Grapefruit	2	Drip	Exterior	1	NE
15_3_NE	OSCAR_JESSIE	Adj	SW	.	.	.	.	.	.	9	Healds	Grapefruit	2	Drip	Exterior	1	NE
15_3_NE	OSCAR_JESSIE	R1	NE	.	.	.	.	.	.	9	Healds	Grapefruit	2	Drip	Exterior	1	NE
15_3_NE	OSCAR_JESSIE	R1	NW	.	.	.	.	.	.	9	Healds	Grapefruit	2	Drip	Exterior	1	NE
15_3_NE	OSCAR_JESSIE	R1	SE	.	.	.	.	.	.	9	Healds	Grapefruit	2	Drip	Exterior	1	NE
15_3_NE	OSCAR_JESSIE	R1	SW	.	.	.	.	.	.	9	Healds	Grapefruit	2	Drip	Exterior	1	NE
15_3_NE	OSCAR_JESSIE	Trap	NE	0.2	7	3	0	.	1	11	Healds	Grapefruit	2	Drip	Exterior	1	NE
15_3_NE	OSCAR_JESSIE	Trap	NW	0.2	0	10	0	.	1	11	Healds	Grapefruit	2	Drip	Exterior	1	NE
15_3_NE	OSCAR_JESSIE	Trap	SE	0.2	2	6	0	.	1	11	Healds	Grapefruit	2	Drip	Exterior	1	NE
15_3_NE	OSCAR_JESSIE	Trap	SW	0.2	1	9	0	.	1	11	Healds	Grapefruit	2	Drip	Exterior	1	NE
15_3_NE	OSCAR_JESSIE	Adj	NE	0	0	0	0	.	5	11	Healds	Grapefruit	2	Drip	Exterior	1	NE
15_3_NE	OSCAR_JESSIE	Adj	NW	0	0	0	0	.	5	11	Healds	Grapefruit	2	Drip	Exterior	1	NE
15_3_NE	OSCAR_JESSIE	Adj	SE	0	0	0	0	.	5	11	Healds	Grapefruit	2	Drip	Exterior	1	NE
15_3_NE	OSCAR_JESSIE	Adj	SW	0	0	0	0	.	5	11	Healds	Grapefruit	2	Drip	Exterior	1	NE
15_3_NE	OSCAR_JESSIE	R1	NE	0	0	0	0	.	5	11	Healds	Grapefruit	2	Drip	Exterior	1	NE
15_3_NE	OSCAR_JESSIE	R1	NW	0.2	1	0	0	.	1	11	Healds	Grapefruit	2	Drip	Exterior	1	NE
15_3_NE	OSCAR_JESSIE	R1	SE	0.2	1	0	0	.	1	11	Healds	Grapefruit	2	Drip	Exterior	1	NE
15_3_NE	OSCAR_JESSIE	R1	SW	0	0	0	0	.	5	11	Healds	Grapefruit	2	Drip	Exterior	1	NE
15_3_NE	OSCAR_JESSIE	Trap	NE	0.4	2	6	0	.	3	12	Healds	Grapefruit	2	Drip	Exterior	1	NE
15_3_NE	OSCAR_JESSIE	Trap	NW	0.4	0	12	0	.	3	12	Healds	Grapefruit	2	Drip	Exterior	1	NE
15_3_NE	OSCAR_JESSIE	Trap	SE	0	0	0	0	.	5	12	Healds	Grapefruit	2	Drip	Exterior	1	NE
15_3_NE	OSCAR_JESSIE	Trap	SW	0	0	0	0	.	5	12	Healds	Grapefruit	2	Drip	Exterior	1	NE
15_3_NE	OSCAR_JESSIE	Adj	NE	0	0	0	0	.	5	12	Healds	Grapefruit	2	Drip	Exterior	1	NE
15_3_NE	OSCAR_JESSIE	Adj	NW	0	0	0	0	.	5	12	Healds	Grapefruit	2	Drip	Exterior	1	NE
15_3_NE	OSCAR_JESSIE	Adj	SE	0.8	4	32	0	.	4	12	Healds	Grapefruit	2	Drip	Exterior	1	NE
15_3_NE	OSCAR_JESSIE	Adj	SW	0	0	0	0	.	5	12	Healds	Grapefruit	2	Drip	Exterior	1	NE
15_3_NE	OSCAR_JESSIE	R1	NE	0	0	0	0	.	5	12	Healds	Grapefruit	2	Drip	Exterior	1	NE
15_3_NE	OSCAR_JESSIE	R1	NW	0	0	0	0	.	5	12	Healds	Grapefruit	2	Drip	Exterior	1	NE
15_3_NE	OSCAR_JESSIE	R1	SE	0	0	0	0	.	5	12	Healds	Grapefruit	2	Drip	Exterior	1	NE
15_3_NE	OSCAR_JESSIE	R1	SW	0	0	0	0	.	5	12	Healds	Grapefruit	2	Drip	Exterior	1	NE
15_3_NE	Oscar	Trap	NE	0	0	0	0	.	3	13	Healds	Grapefruit	2	Drip	Exterior	1	NE
15_3_NE	Oscar	Trap	NW	0	0	0	0	.	3	13	Healds	Grapefruit	2	Drip	Exterior	1	NE
15_3_NE	Oscar	Trap	SE	0	0	0	0	.	4	13	Healds	Grapefruit	2	Drip	Exterior	1	NE
15_3_NE	Oscar	Trap	SW	0	0	0	0	.	4	13	Healds	Grapefruit	2	Drip	Exterior	1	NE
15_3_NE	Oscar	Adj	NE	0	0	0	0	.	4	13	Healds	Grapefruit	2	Drip	Exterior	1	NE
15_3_NE	Oscar	Adj	NW	0	0	0	0	.	4	13	Healds	Grapefruit	2	Drip	Exterior	1	NE
15_3_NE	Oscar	Adj	SE	0	0	0	0	.	3	13	Healds	Grapefruit	2	Drip	Exterior	1	NE
15_3_NE	Oscar	Adj	SW	0	0	0	0	.	3	13	Healds	Grapefruit	2	Drip	Exterior	1	NE
15_3_NE	Oscar	R1	NE	0	0	0	0	.	3	13	Healds	Grapefruit	2	Drip	Exterior	1	NE
15_3_NE	Oscar	R1	NW	0	0	0	0	.	4	13	Healds	Grapefruit	2	Drip	Exterior	1	NE
15_3_NE	Oscar	R1	SE	0	0	0	0	.	4	13	Healds	Grapefruit	2	Drip	Exterior	1	NE
15_3_NE	Oscar	R1	SW	0	0	0	0	.	4	13	Healds	Grapefruit	2	Drip	Exterior	1	NE
15_3_NE	Oscar_AJ	Trap	NE	0	0	0	0	.	4	14	Healds	Grapefruit	2	Drip	Exterior	1	NE
15_3_NE	Oscar_AJ	Trap	NW	0	0	0	0	.	4	14	Healds	Grapefruit	2	Drip	Exterior	1	NE
15_3_NE	Oscar_AJ	Trap	SE	0.2	0	68	0	.	4	14	Healds	Grapefruit	2	Drip	Exterior	1	NE
15_3_NE	Oscar_AJ	Trap	SW	0	0	0	0	.	4	14	Healds	Grapefruit	2	Drip	Exterior	1	NE
15_3_NE	Oscar_AJ	Adj	NE	0	0	0	0	.	4	14	Healds	Grapefruit	2	Drip	Exterior	1	NE
15_3_NE	Oscar_AJ	Adj	NW	0	0	0	0	.	4	14	Healds	Grapefruit	2	Drip	Exterior	1	NE
15_3_NE	Oscar_AJ	Adj	SE	0	0	0	0	.	4	14	Healds	Grapefruit	2	Drip	Exterior	1	NE
15_3_NE	Oscar_AJ	Adj	SW	0	0	0	0	.	4	14	Healds	Grapefruit	2	Drip	Exterior	1	NE
15_3_NE	Oscar_AJ	R1	NE	0	0	0	0	.	4	14	Healds	Grapefruit	2	Drip	Exterior	1	NE
15_3_NE	Oscar_AJ	R1	NW	0	0	0	0	.	4	14	Healds	Grapefruit	2	Drip	Exterior	1	NE
15_3_NE	Oscar_AJ	R1	SE	0	0	0	0	.	4	14	Healds	Grapefruit	2	Drip	Exterior	1	NE
15_3_NE	Oscar_AJ	R1	SW	0	0	0	0	.	4	14	Healds	Grapefruit	2	Drip	Exterior	1	NE
15_3_NE	Oscar_AJ	Trap	NE	0	0	0	0	.	5	15	Healds	Grapefruit	2	Drip	Exterior	1	NE
15_3_NE	Oscar_AJ	Trap	NW	0	0	0	0	.	5	15	Healds	Grapefruit	2	Drip	Exterior	1	NE
15_3_NE	Oscar_AJ	Trap	SE	1	6	0	0	.	1	15	Healds	Grapefruit	2	Drip	Exterior	1	NE
15_3_NE	Oscar_AJ	Trap	SW	0.2	1	0	0	.	2	15	Healds	Grapefruit	2	Drip	Exterior	1	NE
15_3_NE	Oscar_AJ	Adj	NE	0	0	0	0	.	5	15	Healds	Grapefruit	2	Drip	Exterior	1	NE
15_3_NE	Oscar_AJ	Adj	NW	0	0	0	0	.	5	15	Healds	Grapefruit	2	Drip	Exterior	1	NE
15_3_NE	Oscar_AJ	Adj	SE	0	0	0	0	.	5	15	Healds	Grapefruit	2	Drip	Exterior	1	NE
15_3_NE	Oscar_AJ	Adj	SW	0	0	0	0	.	5	15	Healds	Grapefruit	2	Drip	Exterior	1	NE
15_3_NE	Oscar_AJ	R1	NE	0	0	0	0	.	5	15	Healds	Grapefruit	2	Drip	Exterior	1	NE
15_3_NE	Oscar_AJ	R1	NW	0	0	0	0	.	5	15	Healds	Grapefruit	2	Drip	Exterior	1	NE
15_3_NE	Oscar_AJ	R1	SE	0	0	0	0	.	5	15	Healds	Grapefruit	2	Drip	Exterior	1	NE
15_3_NE	Oscar_AJ	R1	SW	0	0	0	0	.	5	15	Healds	Grapefruit	2	Drip	Exterior	1	NE
15_3_NE	Oscar_AJ	Trap	NE	0	0	0	0	.	4	16	Healds	Grapefruit	2	Drip	Exterior	1	NE
15_3_NE	Oscar_AJ	Trap	NW	0	0	0	0	.	4	16	Healds	Grapefruit	2	Drip	Exterior	1	NE
15_3_NE	Oscar_AJ	Trap	SE	0	0	0	0	.	4	16	Healds	Grapefruit	2	Drip	Exterior	1	NE
15_3_NE	Oscar_AJ	Trap	SW	0	0	0	0	.	4	16	Healds	Grapefruit	2	Drip	Exterior	1	NE
15_3_NE	Oscar_AJ	Adj	NE	0	0	0	0	.	4	16	Healds	Grapefruit	2	Drip	Exterior	1	NE
15_3_NE	Oscar_AJ	Adj	NW	0	0	0	0	.	4	16	Healds	Grapefruit	2	Drip	Exterior	1	NE
15_3_NE	Oscar_AJ	Adj	SE	0	0	0	0	.	4	16	Healds	Grapefruit	2	Drip	Exterior	1	NE
15_3_NE	Oscar_AJ	Adj	SW	0	0	0	0	.	4	16	Healds	Grapefruit	2	Drip	Exterior	1	NE
15_3_NE	Oscar_AJ	R1	NE	0	0	0	0	.	4	16	Healds	Grapefruit	2	Drip	Exterior	1	NE
15_3_NE	Oscar_AJ	R1	NW	0	0	0	0	.	4	16	Healds	Grapefruit	2	Drip	Exterior	1	NE
15_3_NE	Oscar_AJ	R1	SE	0	0	0	0	.	4	16	Healds	Grapefruit	2	Drip	Exterior	1	NE
15_3_NE	Oscar_AJ	R1	SW	0	0	0	0	.	4	16	Healds	Grapefruit	2	Drip	Exterior	1	NE
15_3_NE	Oscar_AJ	Trap	NE	0	0	0	0	.	4	17	Healds	Grapefruit	2	Drip	Exterior	1	NE
15_3_NE	Oscar_AJ	Trap	NW	0	0	0	0	.	4	17	Healds	Grapefruit	2	Drip	Exterior	1	NE
15_3_NE	Oscar_AJ	Trap	SE	0	0	0	0	.	4	17	Healds	Grapefruit	2	Drip	Exterior	1	NE
15_3_NE	Oscar_AJ	Trap	SW	0	0	0	0	.	4	17	Healds	Grapefruit	2	Drip	Exterior	1	NE
15_3_NE	Oscar_AJ	Adj	NE	0	0	0	0	.	4	17	Healds	Grapefruit	2	Drip	Exterior	1	NE
15_3_NE	Oscar_AJ	Adj	NW	0	0	0	0	.	4	17	Healds	Grapefruit	2	Drip	Exterior	1	NE
15_3_NE	Oscar_AJ	Adj	SE	0	0	0	0	.	4	17	Healds	Grapefruit	2	Drip	Exterior	1	NE
15_3_NE	Oscar_AJ	Adj	SW	0	0	0	0	.	4	17	Healds	Grapefruit	2	Drip	Exterior	1	NE
15_3_NE	Oscar_AJ	R1	NE	0	0	0	0	.	4	17	Healds	Grapefruit	2	Drip	Exterior	1	NE
15_3_NE	Oscar_AJ	R1	NW	0	0	0	0	.	4	17	Healds	Grapefruit	2	Drip	Exterior	1	NE
15_3_NE	Oscar_AJ	R1	SE	0	0	0	0	.	4	17	Healds	Grapefruit	2	Drip	Exterior	1	NE
15_3_NE	Oscar_AJ	R1	SW	0	0	0	0	.	4	17	Healds	Grapefruit	2	Drip	Exterior	1	NE
15_3_NE	Oscar_AJ	Trap	NE	0.2	1	0	0	.	4	18	Healds	Grapefruit	2	Drip	Exterior	1	NE
15_3_NE	Oscar_AJ	Trap	NW	0	0	0	0	.	4	18	Healds	Grapefruit	2	Drip	Exterior	1	NE
15_3_NE	Oscar_AJ	Trap	SE	0	0	0	0	.	4	18	Healds	Grapefruit	2	Drip	Exterior	1	NE
15_3_NE	Oscar_AJ	Trap	SW	0	0	0	0	.	4	18	Healds	Grapefruit	2	Drip	Exterior	1	NE
15_3_NE	Oscar_AJ	Adj	NE	0	0	0	0	.	4	18	Healds	Grapefruit	2	Drip	Exterior	1	NE
15_3_NE	Oscar_AJ	Adj	NW	0	0	0	0	.	4	18	Healds	Grapefruit	2	Drip	Exterior	1	NE
15_3_NE	Oscar_AJ	Adj	SE	0.2	1	0	0	.	4	18	Healds	Grapefruit	2	Drip	Exterior	1	NE
15_3_NE	Oscar_AJ	Adj	SW	0.6	2	18	0	.	4	18	Healds	Grapefruit	2	Drip	Exterior	1	NE
15_3_NE	Oscar_AJ	R1	NE	0	0	0	0	.	4	18	Healds	Grapefruit	2	Drip	Exterior	1	NE
15_3_NE	Oscar_AJ	R1	NW	0	0	0	0	.	4	18	Healds	Grapefruit	2	Drip	Exterior	1	NE
15_3_NE	Oscar_AJ	R1	SE	0	0	0	0	.	4	18	Healds	Grapefruit	2	Drip	Exterior	1	NE
15_3_NE	Oscar_AJ	R1	SW	0	0	0	0	.	4	18	Healds	Grapefruit	2	Drip	Exterior	1	NE
15_3_NE	Oscar_AJ	Trap	NE	0	0	0	0	.	5	19	Healds	Grapefruit	2	Drip	Exterior	1	NE
15_3_NE	Oscar_AJ	Trap	NW	0	0	0	0	.	5	19	Healds	Grapefruit	2	Drip	Exterior	1	NE
15_3_NE	Oscar_AJ	Trap	SE	0	0	0	0	.	5	19	Healds	Grapefruit	2	Drip	Exterior	1	NE
15_3_NE	Oscar_AJ	Trap	SW	0	0	0	0	.	5	19	Healds	Grapefruit	2	Drip	Exterior	1	NE
15_3_NE	Oscar_AJ	Adj	NE	0	0	0	0	.	5	19	Healds	Grapefruit	2	Drip	Exterior	1	NE
15_3_NE	Oscar_AJ	Adj	NW	0	0	0	0	.	5	19	Healds	Grapefruit	2	Drip	Exterior	1	NE
15_3_NE	Oscar_AJ	Adj	SE	0	0	0	0	.	5	19	Healds	Grapefruit	2	Drip	Exterior	1	NE
15_3_NE	Oscar_AJ	Adj	SW	0	0	0	0	.	5	19	Healds	Grapefruit	2	Drip	Exterior	1	NE
15_3_NE	Oscar_AJ	R1	NE	0	0	0	0	.	5	19	Healds	Grapefruit	2	Drip	Exterior	1	NE
15_3_NE	Oscar_AJ	R1	NW	0	0	0	0	.	5	19	Healds	Grapefruit	2	Drip	Exterior	1	NE
15_3_NE	Oscar_AJ	R1	SE	0	0	0	0	.	5	19	Healds	Grapefruit	2	Drip	Exterior	1	NE
15_3_NE	Oscar_AJ	R1	SW	0	0	0	0	.	5	19	Healds	Grapefruit	2	Drip	Exterior	1	NE
15_3_NE	Oscar_AJ	Trap	NE	0	0	0	0	.	5	20	Healds	Grapefruit	2	Drip	Exterior	1	NE
15_3_NE	Oscar_AJ	Trap	NW	0	0	0	0	.	5	20	Healds	Grapefruit	2	Drip	Exterior	1	NE
15_3_NE	Oscar_AJ	Trap	SE	0.4	3	0	0	.	5	20	Healds	Grapefruit	2	Drip	Exterior	1	NE
15_3_NE	Oscar_AJ	Trap	SW	0	0	0	0	.	5	20	Healds	Grapefruit	2	Drip	Exterior	1	NE
15_3_NE	Oscar_AJ	Adj	NE	0	0	0	0	.	5	20	Healds	Grapefruit	2	Drip	Exterior	1	NE
15_3_NE	Oscar_AJ	Adj	NW	0	0	0	0	.	5	20	Healds	Grapefruit	2	Drip	Exterior	1	NE
15_3_NE	Oscar_AJ	Adj	SE	0.2	1	0	0	.	5	20	Healds	Grapefruit	2	Drip	Exterior	1	NE
15_3_NE	Oscar_AJ	Adj	SW	0	0	0	0	.	5	20	Healds	Grapefruit	2	Drip	Exterior	1	NE
15_3_NE	Oscar_AJ	R1	NE	0	0	0	0	.	5	20	Healds	Grapefruit	2	Drip	Exterior	1	NE
15_3_NE	Oscar_AJ	R1	NW	0	0	0	0	.	5	20	Healds	Grapefruit	2	Drip	Exterior	1	NE
15_3_NE	Oscar_AJ	R1	SE	0	0	0	0	.	5	20	Healds	Grapefruit	2	Drip	Exterior	1	NE
15_3_NE	Oscar_AJ	R1	SW	0	0	0	0	.	5	20	Healds	Grapefruit	2	Drip	Exterior	1	NE
15_3_NE	Oscar_AJ	Trap	NE	0	0	0	0	.	4	21	Healds	Grapefruit	2	Drip	Exterior	1	NE
15_3_NE	Oscar_AJ	Trap	NW	0	0	0	0	.	4	21	Healds	Grapefruit	2	Drip	Exterior	1	NE
15_3_NE	Oscar_AJ	Trap	SE	0	0	0	0	.	4	21	Healds	Grapefruit	2	Drip	Exterior	1	NE
15_3_NE	Oscar_AJ	Trap	SW	0	0	0	0	.	4	21	Healds	Grapefruit	2	Drip	Exterior	1	NE
15_3_NE	Oscar_AJ	Adj	NE	0	0	0	0	.	4	21	Healds	Grapefruit	2	Drip	Exterior	1	NE
15_3_NE	Oscar_AJ	Adj	NW	0	0	0	0	.	4	21	Healds	Grapefruit	2	Drip	Exterior	1	NE
15_3_NE	Oscar_AJ	Adj	SE	0	0	0	0	.	4	21	Healds	Grapefruit	2	Drip	Exterior	1	NE
15_3_NE	Oscar_AJ	Adj	SW	0	0	0	0	.	4	21	Healds	Grapefruit	2	Drip	Exterior	1	NE
15_3_NE	Oscar_AJ	R1	NE	0	0	0	0	.	4	21	Healds	Grapefruit	2	Drip	Exterior	1	NE
15_3_NE	Oscar_AJ	R1	NW	0	0	0	0	.	4	21	Healds	Grapefruit	2	Drip	Exterior	1	NE
15_3_NE	Oscar_AJ	R1	SE	0	0	0	0	.	4	21	Healds	Grapefruit	2	Drip	Exterior	1	NE
15_3_NE	Oscar_AJ	R1	SW	0	0	0	0	.	4	21	Healds	Grapefruit	2	Drip	Exterior	1	NE
15_3_NE	Oscar_AJ	Trap	NE	0	0	0	0	.	5	23	Healds	Grapefruit	2	Drip	Exterior	1	NE
15_3_NE	Oscar_AJ	Trap	NW	0.2	2	0	0	.	5	23	Healds	Grapefruit	2	Drip	Exterior	1	NE
15_3_NE	Oscar_AJ	Trap	SE	0.2	1	0	0	.	5	23	Healds	Grapefruit	2	Drip	Exterior	1	NE
15_3_NE	Oscar_AJ	Trap	SW	0	0	0	0	.	5	23	Healds	Grapefruit	2	Drip	Exterior	1	NE
15_3_NE	Oscar_AJ	Adj	NE	0	0	0	0	.	5	23	Healds	Grapefruit	2	Drip	Exterior	1	NE
15_3_NE	Oscar_AJ	Adj	NW	0	0	0	0	.	5	23	Healds	Grapefruit	2	Drip	Exterior	1	NE
15_3_NE	Oscar_AJ	Adj	SE	0	0	0	0	.	5	23	Healds	Grapefruit	2	Drip	Exterior	1	NE
15_3_NE	Oscar_AJ	Adj	SW	0	0	0	0	.	5	23	Healds	Grapefruit	2	Drip	Exterior	1	NE
15_3_NE	Oscar_AJ	R1	NE	0	0	0	0	.	5	23	Healds	Grapefruit	2	Drip	Exterior	1	NE
15_3_NE	Oscar_AJ	R1	NW	0	0	0	0	.	5	23	Healds	Grapefruit	2	Drip	Exterior	1	NE
15_3_NE	Oscar_AJ	R1	SE	0	0	0	0	.	5	23	Healds	Grapefruit	2	Drip	Exterior	1	NE
15_3_NE	Oscar_AJ	R1	SW	0.4	3	0	0	.	5	23	Healds	Grapefruit	2	Drip	Exterior	1	NE
15_3_NE	Oscar_AJ	Trap	NE	0	0	0	0	.	5	24	Healds	Grapefruit	2	Drip	Exterior	1	NE
15_3_NE	Oscar_AJ	Trap	NW	0	0	0	0	.	5	24	Healds	Grapefruit	2	Drip	Exterior	1	NE
15_3_NE	Oscar_AJ	Trap	SE	0	0	0	0	.	5	24	Healds	Grapefruit	2	Drip	Exterior	1	NE
15_3_NE	Oscar_AJ	Trap	SW	0	0	0	0	.	5	24	Healds	Grapefruit	2	Drip	Exterior	1	NE
15_3_NE	Oscar_AJ	Adj	NE	0	0	0	0	.	5	24	Healds	Grapefruit	2	Drip	Exterior	1	NE
15_3_NE	Oscar_AJ	Adj	NW	0	0	0	0	.	5	24	Healds	Grapefruit	2	Drip	Exterior	1	NE
15_3_NE	Oscar_AJ	Adj	SE	0	0	0	0	.	5	24	Healds	Grapefruit	2	Drip	Exterior	1	NE
15_3_NE	Oscar_AJ	Adj	SW	0	0	0	0	.	5	24	Healds	Grapefruit	2	Drip	Exterior	1	NE
15_3_NE	Oscar_AJ	R1	NE	0	0	0	0	.	5	24	Healds	Grapefruit	2	Drip	Exterior	1	NE
15_3_NE	Oscar_AJ	R1	NW	0	0	0	0	.	5	24	Healds	Grapefruit	2	Drip	Exterior	1	NE
15_3_NE	Oscar_AJ	R1	SE	0	0	0	0	.	5	24	Healds	Grapefruit	2	Drip	Exterior	1	NE
15_3_NE	Oscar_AJ	R1	SW	0	0	0	0	.	5	24	Healds	Grapefruit	2	Drip	Exterior	1	NE
15_4_N	Mggie_Dan	Trap	NE	0	0	0	0	N	4.5	1	Healds	Grapefruit	2	Drip	Interior	1	N
15_4_N	Mggie_Dan	Trap	NW	1	5	0	0	N	4.5	1	Healds	Grapefruit	2	Drip	Interior	1	N
15_4_N	Mggie_Dan	Trap	SE	0.2	2	0	0	N	4.5	1	Healds	Grapefruit	2	Drip	Interior	1	N
15_4_N	Mggie_Dan	Trap	SW	0	0	0	0	N	4.5	1	Healds	Grapefruit	2	Drip	Interior	1	N
15_4_N	Mggie_Dan	Adj	NE	0.4	2	0	0	N	4.5	1	Healds	Grapefruit	2	Drip	Interior	1	N
15_4_N	Mggie_Dan	Adj	NW	0.2	1	0	0	N	4.5	1	Healds	Grapefruit	2	Drip	Interior	1	N
15_4_N	Mggie_Dan	Adj	SE	0	0	0	0	N	4.5	1	Healds	Grapefruit	2	Drip	Interior	1	N
15_4_N	Mggie_Dan	Adj	SW	0	0	0	0	N	4.5	1	Healds	Grapefruit	2	Drip	Interior	1	N
15_4_N	Mggie_Dan	R1	NE	0	0	0	0	N	4.5	1	Healds	Grapefruit	2	Drip	Interior	1	N
15_4_N	Mggie_Dan	R1	NW	0	0	0	0	N	4.5	1	Healds	Grapefruit	2	Drip	Interior	1	N
15_4_N	Mggie_Dan	R1	SE	0	0	0	0	N	4.5	1	Healds	Grapefruit	2	Drip	Interior	1	N
15_4_N	Mggie_Dan	R1	SW	0	0	0	0	N	4.5	1	Healds	Grapefruit	2	Drip	Interior	1	N
15_4_N	Oscar	Trap	NE	.	.	.	.	.	.	3	Healds	Grapefruit	2	Drip	Interior	1	N
15_4_N	Oscar	Trap	NW	.	.	.	.	.	.	3	Healds	Grapefruit	2	Drip	Interior	1	N
15_4_N	Oscar	Trap	SE	.	.	.	.	.	.	3	Healds	Grapefruit	2	Drip	Interior	1	N
15_4_N	Oscar	Trap	SW	.	.	.	.	.	.	3	Healds	Grapefruit	2	Drip	Interior	1	N
15_4_N	Oscar	Adj	NE	.	.	.	.	.	.	3	Healds	Grapefruit	2	Drip	Interior	1	N
15_4_N	Oscar	Adj	NW	.	.	.	.	.	.	3	Healds	Grapefruit	2	Drip	Interior	1	N
15_4_N	Oscar	Adj	SE	.	.	.	.	.	.	3	Healds	Grapefruit	2	Drip	Interior	1	N
15_4_N	Oscar	Adj	SW	.	.	.	.	.	.	3	Healds	Grapefruit	2	Drip	Interior	1	N
15_4_N	Oscar	R1	NE	.	.	.	.	.	.	3	Healds	Grapefruit	2	Drip	Interior	1	N
15_4_N	Oscar	R1	NW	.	.	.	.	.	.	3	Healds	Grapefruit	2	Drip	Interior	1	N
15_4_N	Oscar	R1	SE	.	.	.	.	.	.	3	Healds	Grapefruit	2	Drip	Interior	1	N
15_4_N	Oscar	R1	SW	.	.	.	.	.	.	3	Healds	Grapefruit	2	Drip	Interior	1	N
15_4_N	OSCAR_JESSIE	Trap	NE	.	.	.	.	.	.	4	Healds	Grapefruit	2	Drip	Interior	1	N
15_4_N	OSCAR_JESSIE	Trap	NW	.	.	.	.	.	.	4	Healds	Grapefruit	2	Drip	Interior	1	N
15_4_N	OSCAR_JESSIE	Trap	SE	.	.	.	.	.	.	4	Healds	Grapefruit	2	Drip	Interior	1	N
15_4_N	OSCAR_JESSIE	Trap	SW	.	.	.	.	.	.	4	Healds	Grapefruit	2	Drip	Interior	1	N
15_4_N	OSCAR_JESSIE	Adj	NE	.	.	.	.	.	.	4	Healds	Grapefruit	2	Drip	Interior	1	N
15_4_N	OSCAR_JESSIE	Adj	NW	.	.	.	.	.	.	4	Healds	Grapefruit	2	Drip	Interior	1	N
15_4_N	OSCAR_JESSIE	Adj	SE	.	.	.	.	.	.	4	Healds	Grapefruit	2	Drip	Interior	1	N
15_4_N	OSCAR_JESSIE	Adj	SW	.	.	.	.	.	.	4	Healds	Grapefruit	2	Drip	Interior	1	N
15_4_N	OSCAR_JESSIE	R1	NE	.	.	.	.	.	.	4	Healds	Grapefruit	2	Drip	Interior	1	N
15_4_N	OSCAR_JESSIE	R1	NW	.	.	.	.	.	.	4	Healds	Grapefruit	2	Drip	Interior	1	N
15_4_N	OSCAR_JESSIE	R1	SE	.	.	.	.	.	.	4	Healds	Grapefruit	2	Drip	Interior	1	N
15_4_N	OSCAR_JESSIE	R1	SW	.	.	.	.	.	.	4	Healds	Grapefruit	2	Drip	Interior	1	N
15_4_N	OSCAR_JESSIE	Trap	NE	0	0	0	0	.	4	5	Healds	Grapefruit	2	Drip	Interior	1	N
15_4_N	OSCAR_JESSIE	Trap	NW	0	0	0	0	.	4	5	Healds	Grapefruit	2	Drip	Interior	1	N
15_4_N	OSCAR_JESSIE	Trap	SE	0	0	0	0	.	4	5	Healds	Grapefruit	2	Drip	Interior	1	N
15_4_N	OSCAR_JESSIE	Trap	SW	0	0	0	0	.	4	5	Healds	Grapefruit	2	Drip	Interior	1	N
15_4_N	OSCAR_JESSIE	Adj	NE	0	0	0	0	.	4	5	Healds	Grapefruit	2	Drip	Interior	1	N
15_4_N	OSCAR_JESSIE	Adj	NW	0	0	0	0	.	4	5	Healds	Grapefruit	2	Drip	Interior	1	N
15_4_N	OSCAR_JESSIE	Adj	SE	0.4	3	0	0	.	4	5	Healds	Grapefruit	2	Drip	Interior	1	N
15_4_N	OSCAR_JESSIE	Adj	SW	0.2	1	0	0	.	4	5	Healds	Grapefruit	2	Drip	Interior	1	N
15_4_N	OSCAR_JESSIE	R1	NE	0.6	2	15	0	.	4	5	Healds	Grapefruit	2	Drip	Interior	1	N
15_4_N	OSCAR_JESSIE	R1	NW	0.4	2	0	0	.	4	5	Healds	Grapefruit	2	Drip	Interior	1	N
15_4_N	OSCAR_JESSIE	R1	SE	0	0	0	0	.	4	5	Healds	Grapefruit	2	Drip	Interior	1	N
15_4_N	OSCAR_JESSIE	R1	SW	0	0	0	0	.	4	5	Healds	Grapefruit	2	Drip	Interior	1	N
15_4_N	JESSIE_ANGEL	Trap	NE	0.2	1	0	0	.	4	6	Healds	Grapefruit	2	Drip	Interior	1	N
15_4_N	JESSIE_ANGEL	Trap	NW	0	0	0	0	.	4	6	Healds	Grapefruit	2	Drip	Interior	1	N
15_4_N	JESSIE_ANGEL	Trap	SE	0	0	0	0	.	4	6	Healds	Grapefruit	2	Drip	Interior	1	N
15_4_N	JESSIE_ANGEL	Trap	SW	0	0	0	0	.	4	6	Healds	Grapefruit	2	Drip	Interior	1	N
15_4_N	JESSIE_ANGEL	Adj	NE	0	0	0	0	.	4	6	Healds	Grapefruit	2	Drip	Interior	1	N
15_4_N	JESSIE_ANGEL	Adj	NW	0.2	2	0	0	.	4	6	Healds	Grapefruit	2	Drip	Interior	1	N
15_4_N	JESSIE_ANGEL	Adj	SE	0.2	1	0	0	.	4	6	Healds	Grapefruit	2	Drip	Interior	1	N
15_4_N	JESSIE_ANGEL	Adj	SW	0	0	0	0	.	4	6	Healds	Grapefruit	2	Drip	Interior	1	N
15_4_N	JESSIE_ANGEL	R1	NE	0	0	0	0	.	4	6	Healds	Grapefruit	2	Drip	Interior	1	N
15_4_N	JESSIE_ANGEL	R1	NW	0	0	0	0	.	4	6	Healds	Grapefruit	2	Drip	Interior	1	N
15_4_N	JESSIE_ANGEL	R1	SE	0	0	0	0	.	4	6	Healds	Grapefruit	2	Drip	Interior	1	N
15_4_N	JESSIE_ANGEL	R1	SW	0	0	0	0	.	4	6	Healds	Grapefruit	2	Drip	Interior	1	N
15_4_N	OSCAR_JESSIE	Trap	NE	0.6	3	0	0	.	4	7	Healds	Grapefruit	2	Drip	Interior	1	N
15_4_N	OSCAR_JESSIE	Trap	NW	0	0	0	0	.	4	7	Healds	Grapefruit	2	Drip	Interior	1	N
15_4_N	OSCAR_JESSIE	Trap	SE	0	0	0	0	.	4	7	Healds	Grapefruit	2	Drip	Interior	1	N
15_4_N	OSCAR_JESSIE	Trap	SW	0	0	0	0	.	4	7	Healds	Grapefruit	2	Drip	Interior	1	N
15_4_N	OSCAR_JESSIE	Adj	NE	0	0	0	0	.	4	7	Healds	Grapefruit	2	Drip	Interior	1	N
15_4_N	OSCAR_JESSIE	Adj	NW	0	0	0	0	.	4	7	Healds	Grapefruit	2	Drip	Interior	1	N
15_4_N	OSCAR_JESSIE	Adj	SE	0	0	0	0	.	4	7	Healds	Grapefruit	2	Drip	Interior	1	N
15_4_N	OSCAR_JESSIE	Adj	SW	0	0	0	0	.	4	7	Healds	Grapefruit	2	Drip	Interior	1	N
15_4_N	OSCAR_JESSIE	R1	NE	0.4	1	5	0	.	4	7	Healds	Grapefruit	2	Drip	Interior	1	N
15_4_N	OSCAR_JESSIE	R1	NW	0.2	2	0	0	.	4	7	Healds	Grapefruit	2	Drip	Interior	1	N
15_4_N	OSCAR_JESSIE	R1	SE	0	0	0	0	.	4	7	Healds	Grapefruit	2	Drip	Interior	1	N
15_4_N	OSCAR_JESSIE	R1	SW	0	0	0	0	.	4	7	Healds	Grapefruit	2	Drip	Interior	1	N
15_4_N	OSCAR_JESSIE	Trap	NE	.	.	.	.	.	.	9	Healds	Grapefruit	2	Drip	Interior	1	N
15_4_N	OSCAR_JESSIE	Trap	NW	.	.	.	.	.	.	9	Healds	Grapefruit	2	Drip	Interior	1	N
15_4_N	OSCAR_JESSIE	Trap	SE	.	.	.	.	.	.	9	Healds	Grapefruit	2	Drip	Interior	1	N
15_4_N	OSCAR_JESSIE	Trap	SW	.	.	.	.	.	.	9	Healds	Grapefruit	2	Drip	Interior	1	N
15_4_N	OSCAR_JESSIE	Adj	NE	.	.	.	.	.	.	9	Healds	Grapefruit	2	Drip	Interior	1	N
15_4_N	OSCAR_JESSIE	Adj	NW	.	.	.	.	.	.	9	Healds	Grapefruit	2	Drip	Interior	1	N
15_4_N	OSCAR_JESSIE	Adj	SE	.	.	.	.	.	.	9	Healds	Grapefruit	2	Drip	Interior	1	N
15_4_N	OSCAR_JESSIE	Adj	SW	.	.	.	.	.	.	9	Healds	Grapefruit	2	Drip	Interior	1	N
15_4_N	OSCAR_JESSIE	R1	NE	.	.	.	.	.	.	9	Healds	Grapefruit	2	Drip	Interior	1	N
15_4_N	OSCAR_JESSIE	R1	NW	.	.	.	.	.	.	9	Healds	Grapefruit	2	Drip	Interior	1	N
15_4_N	OSCAR_JESSIE	R1	SE	.	.	.	.	.	.	9	Healds	Grapefruit	2	Drip	Interior	1	N
15_4_N	OSCAR_JESSIE	R1	SW	.	.	.	.	.	.	9	Healds	Grapefruit	2	Drip	Interior	1	N
15_4_N	OSCAR_JESSIE	Trap	NE	0	0	0	0	.	4	12	Healds	Grapefruit	2	Drip	Interior	1	N
15_4_N	OSCAR_JESSIE	Trap	NW	0	0	0	0	.	4	12	Healds	Grapefruit	2	Drip	Interior	1	N
15_4_N	OSCAR_JESSIE	Trap	SE	0	0	0	0	.	4	12	Healds	Grapefruit	2	Drip	Interior	1	N
15_4_N	OSCAR_JESSIE	Trap	SW	0	0	0	0	.	4	12	Healds	Grapefruit	2	Drip	Interior	1	N
15_4_N	OSCAR_JESSIE	Adj	NE	0	0	0	0	.	4	12	Healds	Grapefruit	2	Drip	Interior	1	N
15_4_N	OSCAR_JESSIE	Adj	NW	0	0	0	0	.	4	12	Healds	Grapefruit	2	Drip	Interior	1	N
15_4_N	OSCAR_JESSIE	Adj	SE	0	0	0	0	.	4	12	Healds	Grapefruit	2	Drip	Interior	1	N
15_4_N	OSCAR_JESSIE	Adj	SW	0	0	0	0	.	4	12	Healds	Grapefruit	2	Drip	Interior	1	N
15_4_N	OSCAR_JESSIE	R1	NE	0	0	0	0	.	4	12	Healds	Grapefruit	2	Drip	Interior	1	N
15_4_N	OSCAR_JESSIE	R1	NW	0	0	0	0	.	4	12	Healds	Grapefruit	2	Drip	Interior	1	N
15_4_N	OSCAR_JESSIE	R1	SE	0	0	0	0	.	4	12	Healds	Grapefruit	2	Drip	Interior	1	N
15_4_N	OSCAR_JESSIE	R1	SW	0	0	0	0	.	4	12	Healds	Grapefruit	2	Drip	Interior	1	N
15_4_N	Oscar	Trap	NE	0	0	0	0	.	4	13	Healds	Grapefruit	2	Drip	Interior	1	N
15_4_N	Oscar	Trap	NW	0	0	0	0	.	4	13	Healds	Grapefruit	2	Drip	Interior	1	N
15_4_N	Oscar	Trap	SE	0	0	0	0	.	4	13	Healds	Grapefruit	2	Drip	Interior	1	N
15_4_N	Oscar	Trap	SW	0	0	0	0	.	4	13	Healds	Grapefruit	2	Drip	Interior	1	N
15_4_N	Oscar	Adj	NE	0	0	0	0	.	4	13	Healds	Grapefruit	2	Drip	Interior	1	N
15_4_N	Oscar	Adj	NW	0	0	0	0	.	4	13	Healds	Grapefruit	2	Drip	Interior	1	N
15_4_N	Oscar	Adj	SE	0.2	4	0	0	.	4	13	Healds	Grapefruit	2	Drip	Interior	1	N
15_4_N	Oscar	Adj	SW	0	0	0	0	.	4	13	Healds	Grapefruit	2	Drip	Interior	1	N
15_4_N	Oscar	R1	NE	0	0	0	0	.	4	13	Healds	Grapefruit	2	Drip	Interior	1	N
15_4_N	Oscar	R1	NW	0	0	0	0	.	4	13	Healds	Grapefruit	2	Drip	Interior	1	N
15_4_N	Oscar	R1	SE	0.2	2	0	0	.	4	13	Healds	Grapefruit	2	Drip	Interior	1	N
15_4_N	Oscar	R1	SW	0	0	0	0	.	4	13	Healds	Grapefruit	2	Drip	Interior	1	N
15_4_N	Oscar_AJ	Trap	NE	0	0	0	0	.	4	14	Healds	Grapefruit	2	Drip	Interior	1	N
15_4_N	Oscar_AJ	Trap	NW	0	0	0	0	.	4	14	Healds	Grapefruit	2	Drip	Interior	1	N
15_4_N	Oscar_AJ	Trap	SE	0	0	0	0	.	4	14	Healds	Grapefruit	2	Drip	Interior	1	N
15_4_N	Oscar_AJ	Trap	SW	0	0	0	0	.	4	14	Healds	Grapefruit	2	Drip	Interior	1	N
15_4_N	Oscar_AJ	Adj	NE	0	0	0	0	.	4	14	Healds	Grapefruit	2	Drip	Interior	1	N
15_4_N	Oscar_AJ	Adj	NW	0	0	0	0	.	4	14	Healds	Grapefruit	2	Drip	Interior	1	N
15_4_N	Oscar_AJ	Adj	SE	0	0	0	0	.	4	14	Healds	Grapefruit	2	Drip	Interior	1	N
15_4_N	Oscar_AJ	Adj	SW	0	0	0	0	.	4	14	Healds	Grapefruit	2	Drip	Interior	1	N
15_4_N	Oscar_AJ	R1	NE	0	0	0	0	.	4	14	Healds	Grapefruit	2	Drip	Interior	1	N
15_4_N	Oscar_AJ	R1	NW	0	0	0	0	.	4	14	Healds	Grapefruit	2	Drip	Interior	1	N
15_4_N	Oscar_AJ	R1	SE	0	0	0	0	.	4	14	Healds	Grapefruit	2	Drip	Interior	1	N
15_4_N	Oscar_AJ	R1	SW	0	0	0	0	.	4	14	Healds	Grapefruit	2	Drip	Interior	1	N
15_4_N	Oscar_AJ	Trap	NE	0	0	0	0	.	4	15	Healds	Grapefruit	2	Drip	Interior	1	N
15_4_N	Oscar_AJ	Trap	NW	0	0	0	0	.	4	15	Healds	Grapefruit	2	Drip	Interior	1	N
15_4_N	Oscar_AJ	Trap	SE	0	0	0	0	.	4	15	Healds	Grapefruit	2	Drip	Interior	1	N
15_4_N	Oscar_AJ	Trap	SW	0	0	0	0	.	4	15	Healds	Grapefruit	2	Drip	Interior	1	N
15_4_N	Oscar_AJ	Adj	NE	0	0	0	0	.	4	15	Healds	Grapefruit	2	Drip	Interior	1	N
15_4_N	Oscar_AJ	Adj	NW	0	0	0	0	.	4	15	Healds	Grapefruit	2	Drip	Interior	1	N
15_4_N	Oscar_AJ	Adj	SE	0	0	0	0	.	4	15	Healds	Grapefruit	2	Drip	Interior	1	N
15_4_N	Oscar_AJ	Adj	SW	0	0	0	0	.	4	15	Healds	Grapefruit	2	Drip	Interior	1	N
15_4_N	Oscar_AJ	R1	NE	0	0	0	0	.	4	15	Healds	Grapefruit	2	Drip	Interior	1	N
15_4_N	Oscar_AJ	R1	NW	0	0	0	0	.	4	15	Healds	Grapefruit	2	Drip	Interior	1	N
15_4_N	Oscar_AJ	R1	SE	0	0	0	0	.	4	15	Healds	Grapefruit	2	Drip	Interior	1	N
15_4_N	Oscar_AJ	R1	SW	0	0	0	0	.	4	15	Healds	Grapefruit	2	Drip	Interior	1	N
15_4_N	Oscar_AJ	Trap	NE	0	0	0	0	.	4	16	Healds	Grapefruit	2	Drip	Interior	1	N
15_4_N	Oscar_AJ	Trap	NW	0	0	0	0	.	4	16	Healds	Grapefruit	2	Drip	Interior	1	N
15_4_N	Oscar_AJ	Trap	SE	0	0	0	0	.	4	16	Healds	Grapefruit	2	Drip	Interior	1	N
15_4_N	Oscar_AJ	Trap	SW	0	0	0	0	.	4	16	Healds	Grapefruit	2	Drip	Interior	1	N
15_4_N	Oscar_AJ	Adj	NE	0	0	0	0	.	4	16	Healds	Grapefruit	2	Drip	Interior	1	N
15_4_N	Oscar_AJ	Adj	NW	0	0	0	0	.	4	16	Healds	Grapefruit	2	Drip	Interior	1	N
15_4_N	Oscar_AJ	Adj	SE	0	0	0	0	.	4	16	Healds	Grapefruit	2	Drip	Interior	1	N
15_4_N	Oscar_AJ	Adj	SW	0	0	0	0	.	4	16	Healds	Grapefruit	2	Drip	Interior	1	N
15_4_N	Oscar_AJ	R1	NE	0	0	0	0	.	4	16	Healds	Grapefruit	2	Drip	Interior	1	N
15_4_N	Oscar_AJ	R1	NW	0	0	0	0	.	4	16	Healds	Grapefruit	2	Drip	Interior	1	N
15_4_N	Oscar_AJ	R1	SE	0	0	0	0	.	4	16	Healds	Grapefruit	2	Drip	Interior	1	N
15_4_N	Oscar_AJ	R1	SW	0	0	0	0	.	4	16	Healds	Grapefruit	2	Drip	Interior	1	N
15_4_N	Oscar_AJ	Trap	NE	0	0	0	0	.	4	17	Healds	Grapefruit	2	Drip	Interior	1	N
15_4_N	Oscar_AJ	Trap	NW	0	0	0	0	.	4	17	Healds	Grapefruit	2	Drip	Interior	1	N
15_4_N	Oscar_AJ	Trap	SE	0	0	0	0	.	4	17	Healds	Grapefruit	2	Drip	Interior	1	N
15_4_N	Oscar_AJ	Trap	SW	0	0	0	0	.	4	17	Healds	Grapefruit	2	Drip	Interior	1	N
15_4_N	Oscar_AJ	Adj	NE	0.4	2	4	0	.	4	17	Healds	Grapefruit	2	Drip	Interior	1	N
15_4_N	Oscar_AJ	Adj	NW	0	0	0	0	.	4	17	Healds	Grapefruit	2	Drip	Interior	1	N
15_4_N	Oscar_AJ	Adj	SE	0	0	0	0	.	4	17	Healds	Grapefruit	2	Drip	Interior	1	N
15_4_N	Oscar_AJ	Adj	SW	0	0	0	0	.	4	17	Healds	Grapefruit	2	Drip	Interior	1	N
15_4_N	Oscar_AJ	R1	NE	0	0	0	0	.	4	17	Healds	Grapefruit	2	Drip	Interior	1	N
15_4_N	Oscar_AJ	R1	NW	0	0	0	0	.	4	17	Healds	Grapefruit	2	Drip	Interior	1	N
15_4_N	Oscar_AJ	R1	SE	0	0	0	0	.	4	17	Healds	Grapefruit	2	Drip	Interior	1	N
15_4_N	Oscar_AJ	R1	SW	0	0	0	0	.	4	17	Healds	Grapefruit	2	Drip	Interior	1	N
15_4_N	Oscar_AJ	Trap	NE	1	16	0	0	.	4	18	Healds	Grapefruit	2	Drip	Interior	1	N
15_4_N	Oscar_AJ	Trap	NW	0	0	0	0	.	4	18	Healds	Grapefruit	2	Drip	Interior	1	N
15_4_N	Oscar_AJ	Trap	SE	0	0	0	0	.	4	18	Healds	Grapefruit	2	Drip	Interior	1	N
15_4_N	Oscar_AJ	Trap	SW	0	0	0	0	.	4	18	Healds	Grapefruit	2	Drip	Interior	1	N
15_4_N	Oscar_AJ	Adj	NE	0	0	0	0	.	4	18	Healds	Grapefruit	2	Drip	Interior	1	N
15_4_N	Oscar_AJ	Adj	NW	0.4	4	11	0	.	4	18	Healds	Grapefruit	2	Drip	Interior	1	N
15_4_N	Oscar_AJ	Adj	SE	0	0	0	0	.	4	18	Healds	Grapefruit	2	Drip	Interior	1	N
15_4_N	Oscar_AJ	Adj	SW	0	0	0	0	.	4	18	Healds	Grapefruit	2	Drip	Interior	1	N
15_4_N	Oscar_AJ	R1	NE	0	0	0	0	.	4	18	Healds	Grapefruit	2	Drip	Interior	1	N
15_4_N	Oscar_AJ	R1	NW	0	0	0	0	.	4	18	Healds	Grapefruit	2	Drip	Interior	1	N
15_4_N	Oscar_AJ	R1	SE	0	0	0	0	.	4	18	Healds	Grapefruit	2	Drip	Interior	1	N
15_4_N	Oscar_AJ	R1	SW	0	0	0	0	.	4	18	Healds	Grapefruit	2	Drip	Interior	1	N
15_4_N	Oscar_AJ	Trap	NE	0	0	0	0	.	5	19	Healds	Grapefruit	2	Drip	Interior	1	N
15_4_N	Oscar_AJ	Trap	NW	0	0	0	0	.	5	19	Healds	Grapefruit	2	Drip	Interior	1	N
15_4_N	Oscar_AJ	Trap	SE	0	0	0	0	.	5	19	Healds	Grapefruit	2	Drip	Interior	1	N
15_4_N	Oscar_AJ	Trap	SW	0	0	0	0	.	5	19	Healds	Grapefruit	2	Drip	Interior	1	N
15_4_N	Oscar_AJ	Adj	NE	0	0	0	0	.	5	19	Healds	Grapefruit	2	Drip	Interior	1	N
15_4_N	Oscar_AJ	Adj	NW	0	0	0	0	.	5	19	Healds	Grapefruit	2	Drip	Interior	1	N
15_4_N	Oscar_AJ	Adj	SE	0	0	0	0	.	5	19	Healds	Grapefruit	2	Drip	Interior	1	N
15_4_N	Oscar_AJ	Adj	SW	0	0	0	0	.	5	19	Healds	Grapefruit	2	Drip	Interior	1	N
15_4_N	Oscar_AJ	R1	NE	0	0	0	0	.	5	19	Healds	Grapefruit	2	Drip	Interior	1	N
15_4_N	Oscar_AJ	R1	NW	0	0	0	0	.	5	19	Healds	Grapefruit	2	Drip	Interior	1	N
15_4_N	Oscar_AJ	R1	SE	0	0	0	0	.	5	19	Healds	Grapefruit	2	Drip	Interior	1	N
15_4_N	Oscar_AJ	R1	SW	0	0	0	0	.	5	19	Healds	Grapefruit	2	Drip	Interior	1	N
15_4_N	Oscar_AJ	Trap	NE	0	0	0	0	.	5	20	Healds	Grapefruit	2	Drip	Interior	1	N
15_4_N	Oscar_AJ	Trap	NW	0	0	0	0	.	5	20	Healds	Grapefruit	2	Drip	Interior	1	N
15_4_N	Oscar_AJ	Trap	SE	0	0	0	0	.	5	20	Healds	Grapefruit	2	Drip	Interior	1	N
15_4_N	Oscar_AJ	Trap	SW	0	0	0	0	.	5	20	Healds	Grapefruit	2	Drip	Interior	1	N
15_4_N	Oscar_AJ	Adj	NE	0	0	0	0	.	5	20	Healds	Grapefruit	2	Drip	Interior	1	N
15_4_N	Oscar_AJ	Adj	NW	0	0	0	0	.	5	20	Healds	Grapefruit	2	Drip	Interior	1	N
15_4_N	Oscar_AJ	Adj	SE	0	0	0	0	.	5	20	Healds	Grapefruit	2	Drip	Interior	1	N
15_4_N	Oscar_AJ	Adj	SW	0	0	0	0	.	5	20	Healds	Grapefruit	2	Drip	Interior	1	N
15_4_N	Oscar_AJ	R1	NE	0	0	0	0	.	5	20	Healds	Grapefruit	2	Drip	Interior	1	N
15_4_N	Oscar_AJ	R1	NW	0	0	0	0	.	5	20	Healds	Grapefruit	2	Drip	Interior	1	N
15_4_N	Oscar_AJ	R1	SE	0	0	0	0	.	5	20	Healds	Grapefruit	2	Drip	Interior	1	N
15_4_N	Oscar_AJ	R1	SW	0	0	0	0	.	5	20	Healds	Grapefruit	2	Drip	Interior	1	N
15_4_N	Oscar_AJ	Trap	NE	0	0	0	0	.	5	21	Healds	Grapefruit	2	Drip	Interior	1	N
15_4_N	Oscar_AJ	Trap	NW	0	0	0	0	.	5	21	Healds	Grapefruit	2	Drip	Interior	1	N
15_4_N	Oscar_AJ	Trap	SE	0	0	0	0	.	5	21	Healds	Grapefruit	2	Drip	Interior	1	N
15_4_N	Oscar_AJ	Trap	SW	0	0	0	0	.	5	21	Healds	Grapefruit	2	Drip	Interior	1	N
15_4_N	Oscar_AJ	Adj	NE	0	0	0	0	.	5	21	Healds	Grapefruit	2	Drip	Interior	1	N
15_4_N	Oscar_AJ	Adj	NW	0	0	0	0	.	5	21	Healds	Grapefruit	2	Drip	Interior	1	N
15_4_N	Oscar_AJ	Adj	SE	0	0	0	0	.	5	21	Healds	Grapefruit	2	Drip	Interior	1	N
15_4_N	Oscar_AJ	Adj	SW	0	0	0	0	.	5	21	Healds	Grapefruit	2	Drip	Interior	1	N
15_4_N	Oscar_AJ	R1	NE	0	0	0	0	.	5	21	Healds	Grapefruit	2	Drip	Interior	1	N
15_4_N	Oscar_AJ	R1	NW	0	0	0	0	.	5	21	Healds	Grapefruit	2	Drip	Interior	1	N
15_4_N	Oscar_AJ	R1	SE	0	0	0	0	.	5	21	Healds	Grapefruit	2	Drip	Interior	1	N
15_4_N	Oscar_AJ	R1	SW	0	0	0	0	.	5	21	Healds	Grapefruit	2	Drip	Interior	1	N
15_4_N	Oscar_AJ	Trap	NE	0	0	0	0	.	5	23	Healds	Grapefruit	2	Drip	Interior	1	N
15_4_N	Oscar_AJ	Trap	NW	0	0	0	0	.	5	23	Healds	Grapefruit	2	Drip	Interior	1	N
15_4_N	Oscar_AJ	Trap	SE	0	0	0	0	.	5	23	Healds	Grapefruit	2	Drip	Interior	1	N
15_4_N	Oscar_AJ	Trap	SW	0	0	0	0	.	5	23	Healds	Grapefruit	2	Drip	Interior	1	N
15_4_N	Oscar_AJ	Adj	NE	0	0	0	0	.	5	23	Healds	Grapefruit	2	Drip	Interior	1	N
15_4_N	Oscar_AJ	Adj	NW	0	0	0	0	.	5	23	Healds	Grapefruit	2	Drip	Interior	1	N
15_4_N	Oscar_AJ	Adj	SE	0	0	0	0	.	5	23	Healds	Grapefruit	2	Drip	Interior	1	N
15_4_N	Oscar_AJ	Adj	SW	0	0	0	0	.	5	23	Healds	Grapefruit	2	Drip	Interior	1	N
15_4_N	Oscar_AJ	R1	NE	0	0	0	0	.	5	23	Healds	Grapefruit	2	Drip	Interior	1	N
15_4_N	Oscar_AJ	R1	NW	0	0	0	0	.	5	23	Healds	Grapefruit	2	Drip	Interior	1	N
15_4_N	Oscar_AJ	R1	SE	0	0	0	0	.	5	23	Healds	Grapefruit	2	Drip	Interior	1	N
15_4_N	Oscar_AJ	R1	SW	0	0	0	0	.	5	23	Healds	Grapefruit	2	Drip	Interior	1	N
15_4_N	Oscar_AJ	Trap	NE	0	0	0	0	.	5	24	Healds	Grapefruit	2	Drip	Interior	1	N
15_4_N	Oscar_AJ	Trap	NW	0	0	0	0	.	5	24	Healds	Grapefruit	2	Drip	Interior	1	N
15_4_N	Oscar_AJ	Trap	SE	0	0	0	0	.	5	24	Healds	Grapefruit	2	Drip	Interior	1	N
15_4_N	Oscar_AJ	Trap	SW	0	0	0	0	.	5	24	Healds	Grapefruit	2	Drip	Interior	1	N
15_4_N	Oscar_AJ	Adj	NE	0	0	0	0	.	5	24	Healds	Grapefruit	2	Drip	Interior	1	N
15_4_N	Oscar_AJ	Adj	NW	0	0	0	0	.	5	24	Healds	Grapefruit	2	Drip	Interior	1	N
15_4_N	Oscar_AJ	Adj	SE	0	0	0	0	.	5	24	Healds	Grapefruit	2	Drip	Interior	1	N
15_4_N	Oscar_AJ	Adj	SW	0	0	0	0	.	5	24	Healds	Grapefruit	2	Drip	Interior	1	N
15_4_N	Oscar_AJ	R1	NE	0	0	0	0	.	5	24	Healds	Grapefruit	2	Drip	Interior	1	N
15_4_N	Oscar_AJ	R1	NW	0	0	0	0	.	5	24	Healds	Grapefruit	2	Drip	Interior	1	N
15_4_N	Oscar_AJ	R1	SE	0	0	0	0	.	5	24	Healds	Grapefruit	2	Drip	Interior	1	N
15_4_N	Oscar_AJ	R1	SW	0	0	0	0	.	5	24	Healds	Grapefruit	2	Drip	Interior	1	N
15_4_NE	Mggie_Dan	Trap	NE	0.6	3	.	.	N	4.5	1	Healds	Grapefruit	2	Drip	Exterior	1	NE
15_4_NE	Mggie_Dan	Trap	NW	0	0	0	0	N	4.5	1	Healds	Grapefruit	2	Drip	Exterior	1	NE
15_4_NE	Mggie_Dan	Trap	SE	0.2	1	0	0	N	4.5	1	Healds	Grapefruit	2	Drip	Exterior	1	NE
15_4_NE	Mggie_Dan	Trap	SW	0	0	0	0	N	4.5	1	Healds	Grapefruit	2	Drip	Exterior	1	NE
15_4_NE	Mggie_Dan	Adj	NE	0	0	0	0	N	4.5	1	Healds	Grapefruit	2	Drip	Exterior	1	NE
15_4_NE	Mggie_Dan	Adj	NW	0	0	0	0	N	4.5	1	Healds	Grapefruit	2	Drip	Exterior	1	NE
15_4_NE	Mggie_Dan	Adj	SE	0.4	2	0	0	N	4.5	1	Healds	Grapefruit	2	Drip	Exterior	1	NE
15_4_NE	Mggie_Dan	Adj	SW	0	0	0	0	N	4.5	1	Healds	Grapefruit	2	Drip	Exterior	1	NE
15_4_NE	Mggie_Dan	R1	NE	0.2	0	15	30	N	4.5	1	Healds	Grapefruit	2	Drip	Exterior	1	NE
15_4_NE	Mggie_Dan	R1	NW	0	0	0	0	N	4.5	1	Healds	Grapefruit	2	Drip	Exterior	1	NE
15_4_NE	Mggie_Dan	R1	SE	0	0	0	0	N	4.5	1	Healds	Grapefruit	2	Drip	Exterior	1	NE
15_4_NE	Mggie_Dan	R1	SW	0	0	0	0	N	4.5	1	Healds	Grapefruit	2	Drip	Exterior	1	NE
15_4_NE	Oscar	Trap	NE	.	.	.	.	.	.	3	Healds	Grapefruit	2	Drip	Exterior	1	NE
15_4_NE	Oscar	Trap	NW	.	.	.	.	.	.	3	Healds	Grapefruit	2	Drip	Exterior	1	NE
15_4_NE	Oscar	Trap	SE	.	.	.	.	.	.	3	Healds	Grapefruit	2	Drip	Exterior	1	NE
15_4_NE	Oscar	Trap	SW	.	.	.	.	.	.	3	Healds	Grapefruit	2	Drip	Exterior	1	NE
15_4_NE	Oscar	Adj	NE	.	.	.	.	.	.	3	Healds	Grapefruit	2	Drip	Exterior	1	NE
15_4_NE	Oscar	Adj	NW	.	.	.	.	.	.	3	Healds	Grapefruit	2	Drip	Exterior	1	NE
15_4_NE	Oscar	Adj	SE	.	.	.	.	.	.	3	Healds	Grapefruit	2	Drip	Exterior	1	NE
15_4_NE	Oscar	Adj	SW	.	.	.	.	.	.	3	Healds	Grapefruit	2	Drip	Exterior	1	NE
15_4_NE	Oscar	R1	NE	.	.	.	.	.	.	3	Healds	Grapefruit	2	Drip	Exterior	1	NE
15_4_NE	Oscar	R1	NW	.	.	.	.	.	.	3	Healds	Grapefruit	2	Drip	Exterior	1	NE
15_4_NE	Oscar	R1	SE	.	.	.	.	.	.	3	Healds	Grapefruit	2	Drip	Exterior	1	NE
15_4_NE	Oscar	R1	SW	.	.	.	.	.	.	3	Healds	Grapefruit	2	Drip	Exterior	1	NE
15_4_NE	OSCAR_JESSIE	Trap	NE	.	.	.	.	.	.	4	Healds	Grapefruit	2	Drip	Exterior	1	NE
15_4_NE	OSCAR_JESSIE	Trap	NW	.	.	.	.	.	.	4	Healds	Grapefruit	2	Drip	Exterior	1	NE
15_4_NE	OSCAR_JESSIE	Trap	SE	.	.	.	.	.	.	4	Healds	Grapefruit	2	Drip	Exterior	1	NE
15_4_NE	OSCAR_JESSIE	Trap	SW	.	.	.	.	.	.	4	Healds	Grapefruit	2	Drip	Exterior	1	NE
15_4_NE	OSCAR_JESSIE	Adj	NE	.	.	.	.	.	.	4	Healds	Grapefruit	2	Drip	Exterior	1	NE
15_4_NE	OSCAR_JESSIE	Adj	NW	.	.	.	.	.	.	4	Healds	Grapefruit	2	Drip	Exterior	1	NE
15_4_NE	OSCAR_JESSIE	Adj	SE	.	.	.	.	.	.	4	Healds	Grapefruit	2	Drip	Exterior	1	NE
15_4_NE	OSCAR_JESSIE	Adj	SW	.	.	.	.	.	.	4	Healds	Grapefruit	2	Drip	Exterior	1	NE
15_4_NE	OSCAR_JESSIE	R1	NE	.	.	.	.	.	.	4	Healds	Grapefruit	2	Drip	Exterior	1	NE
15_4_NE	OSCAR_JESSIE	R1	NW	.	.	.	.	.	.	4	Healds	Grapefruit	2	Drip	Exterior	1	NE
15_4_NE	OSCAR_JESSIE	R1	SE	.	.	.	.	.	.	4	Healds	Grapefruit	2	Drip	Exterior	1	NE
15_4_NE	OSCAR_JESSIE	R1	SW	.	.	.	.	.	.	4	Healds	Grapefruit	2	Drip	Exterior	1	NE
15_4_NE	OSCAR_JESSIE	Trap	NE	0.2	2	0	0	.	4	5	Healds	Grapefruit	2	Drip	Exterior	1	NE
15_4_NE	OSCAR_JESSIE	Trap	NW	0	0	0	0	.	4	5	Healds	Grapefruit	2	Drip	Exterior	1	NE
15_4_NE	OSCAR_JESSIE	Trap	SE	0	0	0	0	.	4	5	Healds	Grapefruit	2	Drip	Exterior	1	NE
15_4_NE	OSCAR_JESSIE	Trap	SW	0.2	5	0	0	.	4	5	Healds	Grapefruit	2	Drip	Exterior	1	NE
15_4_NE	OSCAR_JESSIE	Adj	NE	0	0	0	0	.	4	5	Healds	Grapefruit	2	Drip	Exterior	1	NE
15_4_NE	OSCAR_JESSIE	Adj	NW	0	0	0	0	.	4	5	Healds	Grapefruit	2	Drip	Exterior	1	NE
15_4_NE	OSCAR_JESSIE	Adj	SE	0	0	0	0	.	4	5	Healds	Grapefruit	2	Drip	Exterior	1	NE
15_4_NE	OSCAR_JESSIE	Adj	SW	0	0	0	0	.	4	5	Healds	Grapefruit	2	Drip	Exterior	1	NE
15_4_NE	OSCAR_JESSIE	R1	NE	0.8	4	0	0	.	3	5	Healds	Grapefruit	2	Drip	Exterior	1	NE
15_4_NE	OSCAR_JESSIE	R1	NW	1	6	0	0	.	3	5	Healds	Grapefruit	2	Drip	Exterior	1	NE
15_4_NE	OSCAR_JESSIE	R1	SE	0.2	2	4	0	.	3	5	Healds	Grapefruit	2	Drip	Exterior	1	NE
15_4_NE	OSCAR_JESSIE	R1	SW	0.2	1	0	0	.	3	5	Healds	Grapefruit	2	Drip	Exterior	1	NE
15_4_NE	JESSIE_ANGEL	Trap	NE	0.2	1	0	0	.	4	6	Healds	Grapefruit	2	Drip	Exterior	1	NE
15_4_NE	JESSIE_ANGEL	Trap	NW	0.2	1	0	0	.	4	6	Healds	Grapefruit	2	Drip	Exterior	1	NE
15_4_NE	JESSIE_ANGEL	Trap	SE	0.2	1	0	0	.	4	6	Healds	Grapefruit	2	Drip	Exterior	1	NE
15_4_NE	JESSIE_ANGEL	Trap	SW	0.2	1	0	0	.	4	6	Healds	Grapefruit	2	Drip	Exterior	1	NE
15_4_NE	JESSIE_ANGEL	Adj	NE	0.2	1	0	0	.	4	6	Healds	Grapefruit	2	Drip	Exterior	1	NE
15_4_NE	JESSIE_ANGEL	Adj	NW	0.2	2	0	0	.	4	6	Healds	Grapefruit	2	Drip	Exterior	1	NE
15_4_NE	JESSIE_ANGEL	Adj	SE	0	0	0	0	.	4	6	Healds	Grapefruit	2	Drip	Exterior	1	NE
15_4_NE	JESSIE_ANGEL	Adj	SW	0	0	0	0	.	4	6	Healds	Grapefruit	2	Drip	Exterior	1	NE
15_4_NE	JESSIE_ANGEL	R1	NE	0	0	0	0	.	4	6	Healds	Grapefruit	2	Drip	Exterior	1	NE
15_4_NE	JESSIE_ANGEL	R1	NW	0	0	0	0	.	4	6	Healds	Grapefruit	2	Drip	Exterior	1	NE
15_4_NE	JESSIE_ANGEL	R1	SE	0	0	0	0	.	4	6	Healds	Grapefruit	2	Drip	Exterior	1	NE
15_4_NE	JESSIE_ANGEL	R1	SW	0	0	0	0	.	4	6	Healds	Grapefruit	2	Drip	Exterior	1	NE
15_4_NE	OSCAR_JESSIE	Trap	NE	0	0	0	0	.	5	7	Healds	Grapefruit	2	Drip	Exterior	1	NE
15_4_NE	OSCAR_JESSIE	Trap	NW	0	0	0	0	.	5	7	Healds	Grapefruit	2	Drip	Exterior	1	NE
15_4_NE	OSCAR_JESSIE	Trap	SE	0	0	0	0	.	5	7	Healds	Grapefruit	2	Drip	Exterior	1	NE
15_4_NE	OSCAR_JESSIE	Trap	SW	0	0	0	0	.	5	7	Healds	Grapefruit	2	Drip	Exterior	1	NE
15_4_NE	OSCAR_JESSIE	Adj	NE	0	0	0	0	.	5	7	Healds	Grapefruit	2	Drip	Exterior	1	NE
15_4_NE	OSCAR_JESSIE	Adj	NW	0	0	0	0	.	5	7	Healds	Grapefruit	2	Drip	Exterior	1	NE
15_4_NE	OSCAR_JESSIE	Adj	SE	0	0	0	0	.	5	7	Healds	Grapefruit	2	Drip	Exterior	1	NE
15_4_NE	OSCAR_JESSIE	Adj	SW	0	0	0	0	.	5	7	Healds	Grapefruit	2	Drip	Exterior	1	NE
15_4_NE	OSCAR_JESSIE	R1	NE	0	0	0	0	.	5	7	Healds	Grapefruit	2	Drip	Exterior	1	NE
15_4_NE	OSCAR_JESSIE	R1	NW	0	0	0	0	.	5	7	Healds	Grapefruit	2	Drip	Exterior	1	NE
15_4_NE	OSCAR_JESSIE	R1	SE	0	0	0	0	.	5	7	Healds	Grapefruit	2	Drip	Exterior	1	NE
15_4_NE	OSCAR_JESSIE	R1	SW	0	0	0	0	.	5	7	Healds	Grapefruit	2	Drip	Exterior	1	NE
15_4_NE	OSCAR_JESSIE	Trap	NE	.	.	.	.	.	.	9	Healds	Grapefruit	2	Drip	Exterior	1	NE
15_4_NE	OSCAR_JESSIE	Trap	NW	.	.	.	.	.	.	9	Healds	Grapefruit	2	Drip	Exterior	1	NE
15_4_NE	OSCAR_JESSIE	Trap	SE	.	.	.	.	.	.	9	Healds	Grapefruit	2	Drip	Exterior	1	NE
15_4_NE	OSCAR_JESSIE	Trap	SW	.	.	.	.	.	.	9	Healds	Grapefruit	2	Drip	Exterior	1	NE
15_4_NE	OSCAR_JESSIE	Adj	NE	.	.	.	.	.	.	9	Healds	Grapefruit	2	Drip	Exterior	1	NE
15_4_NE	OSCAR_JESSIE	Adj	NW	.	.	.	.	.	.	9	Healds	Grapefruit	2	Drip	Exterior	1	NE
15_4_NE	OSCAR_JESSIE	Adj	SE	.	.	.	.	.	.	9	Healds	Grapefruit	2	Drip	Exterior	1	NE
15_4_NE	OSCAR_JESSIE	Adj	SW	.	.	.	.	.	.	9	Healds	Grapefruit	2	Drip	Exterior	1	NE
15_4_NE	OSCAR_JESSIE	R1	NE	.	.	.	.	.	.	9	Healds	Grapefruit	2	Drip	Exterior	1	NE
15_4_NE	OSCAR_JESSIE	R1	NW	.	.	.	.	.	.	9	Healds	Grapefruit	2	Drip	Exterior	1	NE
15_4_NE	OSCAR_JESSIE	R1	SE	.	.	.	.	.	.	9	Healds	Grapefruit	2	Drip	Exterior	1	NE
15_4_NE	OSCAR_JESSIE	R1	SW	.	.	.	.	.	.	9	Healds	Grapefruit	2	Drip	Exterior	1	NE
15_4_NE	OSCAR_JESSIE	Trap	NE	0	0	0	0	.	5	11	Healds	Grapefruit	2	Drip	Exterior	1	NE
15_4_NE	OSCAR_JESSIE	Trap	NW	0	0	0	0	.	5	11	Healds	Grapefruit	2	Drip	Exterior	1	NE
15_4_NE	OSCAR_JESSIE	Trap	SE	0	0	0	0	.	5	11	Healds	Grapefruit	2	Drip	Exterior	1	NE
15_4_NE	OSCAR_JESSIE	Trap	SW	0	0	0	0	.	5	11	Healds	Grapefruit	2	Drip	Exterior	1	NE
15_4_NE	OSCAR_JESSIE	Adj	NE	0	0	0	0	.	5	11	Healds	Grapefruit	2	Drip	Exterior	1	NE
15_4_NE	OSCAR_JESSIE	Adj	NW	0	0	0	0	.	5	11	Healds	Grapefruit	2	Drip	Exterior	1	NE
15_4_NE	OSCAR_JESSIE	Adj	SE	0	0	0	0	.	5	11	Healds	Grapefruit	2	Drip	Exterior	1	NE
15_4_NE	OSCAR_JESSIE	Adj	SW	0	0	0	0	.	5	11	Healds	Grapefruit	2	Drip	Exterior	1	NE
15_4_NE	OSCAR_JESSIE	R1	NE	0	0	0	0	.	5	11	Healds	Grapefruit	2	Drip	Exterior	1	NE
15_4_NE	OSCAR_JESSIE	R1	NW	0	0	0	0	.	5	11	Healds	Grapefruit	2	Drip	Exterior	1	NE
15_4_NE	OSCAR_JESSIE	R1	SE	0	0	0	0	.	5	11	Healds	Grapefruit	2	Drip	Exterior	1	NE
15_4_NE	OSCAR_JESSIE	R1	SW	0	0	0	0	.	5	11	Healds	Grapefruit	2	Drip	Exterior	1	NE
15_4_NE	OSCAR_JESSIE	Trap	NE	0.2	0	2	0	.	4	12	Healds	Grapefruit	2	Drip	Exterior	1	NE
15_4_NE	OSCAR_JESSIE	Trap	NW	0	0	0	0	.	5	12	Healds	Grapefruit	2	Drip	Exterior	1	NE
15_4_NE	OSCAR_JESSIE	Trap	SE	0.2	0	1	0	.	4	12	Healds	Grapefruit	2	Drip	Exterior	1	NE
15_4_NE	OSCAR_JESSIE	Trap	SW	0	0	0	0	.	5	12	Healds	Grapefruit	2	Drip	Exterior	1	NE
15_4_NE	OSCAR_JESSIE	Adj	NE	0	0	0	0	.	4	12	Healds	Grapefruit	2	Drip	Exterior	1	NE
15_4_NE	OSCAR_JESSIE	Adj	NW	0	0	0	0	.	4	12	Healds	Grapefruit	2	Drip	Exterior	1	NE
15_4_NE	OSCAR_JESSIE	Adj	SE	0	0	0	0	.	4	12	Healds	Grapefruit	2	Drip	Exterior	1	NE
15_4_NE	OSCAR_JESSIE	Adj	SW	0	0	0	0	.	4	12	Healds	Grapefruit	2	Drip	Exterior	1	NE
15_4_NE	OSCAR_JESSIE	R1	NE	0	0	0	0	.	4	12	Healds	Grapefruit	2	Drip	Exterior	1	NE
15_4_NE	OSCAR_JESSIE	R1	NW	0	0	0	0	.	4	12	Healds	Grapefruit	2	Drip	Exterior	1	NE
15_4_NE	OSCAR_JESSIE	R1	SE	0	0	0	0	.	4	12	Healds	Grapefruit	2	Drip	Exterior	1	NE
15_4_NE	OSCAR_JESSIE	R1	SW	0	0	0	0	.	4	12	Healds	Grapefruit	2	Drip	Exterior	1	NE
15_4_NE	Oscar	Trap	NE	0	0	0	0	.	4	13	Healds	Grapefruit	2	Drip	Exterior	1	NE
15_4_NE	Oscar	Trap	NW	0	0	0	0	.	4	13	Healds	Grapefruit	2	Drip	Exterior	1	NE
15_4_NE	Oscar	Trap	SE	0	0	0	0	.	4	13	Healds	Grapefruit	2	Drip	Exterior	1	NE
15_4_NE	Oscar	Trap	SW	0	0	0	0	.	4	13	Healds	Grapefruit	2	Drip	Exterior	1	NE
15_4_NE	Oscar	Adj	NE	0	0	0	0	.	4	13	Healds	Grapefruit	2	Drip	Exterior	1	NE
15_4_NE	Oscar	Adj	NW	0	0	0	0	.	4	13	Healds	Grapefruit	2	Drip	Exterior	1	NE
15_4_NE	Oscar	Adj	SE	0	0	0	0	.	4	13	Healds	Grapefruit	2	Drip	Exterior	1	NE
15_4_NE	Oscar	Adj	SW	0	0	0	0	.	4	13	Healds	Grapefruit	2	Drip	Exterior	1	NE
15_4_NE	Oscar	R1	NE	0	0	0	0	.	4	13	Healds	Grapefruit	2	Drip	Exterior	1	NE
15_4_NE	Oscar	R1	NW	0	0	0	0	.	4	13	Healds	Grapefruit	2	Drip	Exterior	1	NE
15_4_NE	Oscar	R1	SE	0	0	0	0	.	4	13	Healds	Grapefruit	2	Drip	Exterior	1	NE
15_4_NE	Oscar	R1	SW	0	0	0	0	.	4	13	Healds	Grapefruit	2	Drip	Exterior	1	NE
15_4_NE	Oscar_AJ	Trap	NE	0	0	0	0	.	4	14	Healds	Grapefruit	2	Drip	Exterior	1	NE
15_4_NE	Oscar_AJ	Trap	NW	0	0	0	0	.	4	14	Healds	Grapefruit	2	Drip	Exterior	1	NE
15_4_NE	Oscar_AJ	Trap	SE	0	0	0	0	.	4	14	Healds	Grapefruit	2	Drip	Exterior	1	NE
15_4_NE	Oscar_AJ	Trap	SW	0	0	0	0	.	4	14	Healds	Grapefruit	2	Drip	Exterior	1	NE
15_4_NE	Oscar_AJ	Adj	NE	0	0	0	0	.	4	14	Healds	Grapefruit	2	Drip	Exterior	1	NE
15_4_NE	Oscar_AJ	Adj	NW	0	0	0	0	.	4	14	Healds	Grapefruit	2	Drip	Exterior	1	NE
15_4_NE	Oscar_AJ	Adj	SE	0	0	0	0	.	4	14	Healds	Grapefruit	2	Drip	Exterior	1	NE
15_4_NE	Oscar_AJ	Adj	SW	0	0	0	0	.	4	14	Healds	Grapefruit	2	Drip	Exterior	1	NE
15_4_NE	Oscar_AJ	R1	NE	0	0	0	0	.	4	14	Healds	Grapefruit	2	Drip	Exterior	1	NE
15_4_NE	Oscar_AJ	R1	NW	0	0	0	0	.	4	14	Healds	Grapefruit	2	Drip	Exterior	1	NE
15_4_NE	Oscar_AJ	R1	SE	0	0	0	0	.	4	14	Healds	Grapefruit	2	Drip	Exterior	1	NE
15_4_NE	Oscar_AJ	R1	SW	0	0	0	0	.	4	14	Healds	Grapefruit	2	Drip	Exterior	1	NE
15_4_NE	Oscar_AJ	Trap	NE	0	0	0	0	.	4	15	Healds	Grapefruit	2	Drip	Exterior	1	NE
15_4_NE	Oscar_AJ	Trap	NW	0	0	0	0	.	4	15	Healds	Grapefruit	2	Drip	Exterior	1	NE
15_4_NE	Oscar_AJ	Trap	SE	0.4	2	0	0	.	4	15	Healds	Grapefruit	2	Drip	Exterior	1	NE
15_4_NE	Oscar_AJ	Trap	SW	0	0	0	0	.	4	15	Healds	Grapefruit	2	Drip	Exterior	1	NE
15_4_NE	Oscar_AJ	Adj	NE	0.2	1	0	0	.	4	15	Healds	Grapefruit	2	Drip	Exterior	1	NE
15_4_NE	Oscar_AJ	Adj	NW	0	0	0	0	.	4	15	Healds	Grapefruit	2	Drip	Exterior	1	NE
15_4_NE	Oscar_AJ	Adj	SE	0	0	0	0	.	4	15	Healds	Grapefruit	2	Drip	Exterior	1	NE
15_4_NE	Oscar_AJ	Adj	SW	0	0	0	0	.	4	15	Healds	Grapefruit	2	Drip	Exterior	1	NE
15_4_NE	Oscar_AJ	R1	NE	0	0	0	0	.	4	15	Healds	Grapefruit	2	Drip	Exterior	1	NE
15_4_NE	Oscar_AJ	R1	NW	0	0	0	0	.	4	15	Healds	Grapefruit	2	Drip	Exterior	1	NE
15_4_NE	Oscar_AJ	R1	SE	0	0	0	0	.	4	15	Healds	Grapefruit	2	Drip	Exterior	1	NE
15_4_NE	Oscar_AJ	R1	SW	0	0	0	0	.	4	15	Healds	Grapefruit	2	Drip	Exterior	1	NE
15_4_NE	Oscar_AJ	Trap	NE	1	4	0	48	.	2	16	Healds	Grapefruit	2	Drip	Exterior	1	NE
15_4_NE	Oscar_AJ	Trap	NW	1	3	16	0	.	2	16	Healds	Grapefruit	2	Drip	Exterior	1	NE
15_4_NE	Oscar_AJ	Trap	SE	0	0	0	0	.	2	16	Healds	Grapefruit	2	Drip	Exterior	1	NE
15_4_NE	Oscar_AJ	Trap	SW	0.6	6	17	0	.	3	16	Healds	Grapefruit	2	Drip	Exterior	1	NE
15_4_NE	Oscar_AJ	Adj	NE	0	0	0	0	.	2	16	Healds	Grapefruit	2	Drip	Exterior	1	NE
15_4_NE	Oscar_AJ	Adj	NW	0.4	8	0	61	.	2	16	Healds	Grapefruit	2	Drip	Exterior	1	NE
15_4_NE	Oscar_AJ	Adj	SE	0.6	3	12	0	.	2	16	Healds	Grapefruit	2	Drip	Exterior	1	NE
15_4_NE	Oscar_AJ	Adj	SW	1	4	11	48	.	2	16	Healds	Grapefruit	2	Drip	Exterior	1	NE
15_4_NE	Oscar_AJ	R1	NE	0	0	0	0	.	3	16	Healds	Grapefruit	2	Drip	Exterior	1	NE
15_4_NE	Oscar_AJ	R1	NW	0.4	7	12	0	.	3	16	Healds	Grapefruit	2	Drip	Exterior	1	NE
15_4_NE	Oscar_AJ	R1	SE	0	0	0	0	.	3	16	Healds	Grapefruit	2	Drip	Exterior	1	NE
15_4_NE	Oscar_AJ	R1	SW	0	0	0	0	.	3	16	Healds	Grapefruit	2	Drip	Exterior	1	NE
15_4_NE	Oscar_AJ	Trap	NE	0	0	0	0	.	5	17	Healds	Grapefruit	2	Drip	Exterior	1	NE
15_4_NE	Oscar_AJ	Trap	NW	0	0	0	0	.	5	17	Healds	Grapefruit	2	Drip	Exterior	1	NE
15_4_NE	Oscar_AJ	Trap	SE	0.2	8	0	0	.	5	17	Healds	Grapefruit	2	Drip	Exterior	1	NE
15_4_NE	Oscar_AJ	Trap	SW	0	0	0	0	.	5	17	Healds	Grapefruit	2	Drip	Exterior	1	NE
15_4_NE	Oscar_AJ	Adj	NE	0	0	0	0	.	5	17	Healds	Grapefruit	2	Drip	Exterior	1	NE
15_4_NE	Oscar_AJ	Adj	NW	0	0	0	0	.	5	17	Healds	Grapefruit	2	Drip	Exterior	1	NE
15_4_NE	Oscar_AJ	Adj	SE	0	0	0	0	.	4	17	Healds	Grapefruit	2	Drip	Exterior	1	NE
15_4_NE	Oscar_AJ	Adj	SW	0	0	0	0	.	4	17	Healds	Grapefruit	2	Drip	Exterior	1	NE
15_4_NE	Oscar_AJ	R1	NE	0	0	0	0	.	4	17	Healds	Grapefruit	2	Drip	Exterior	1	NE
15_4_NE	Oscar_AJ	R1	NW	0	0	0	0	.	5	17	Healds	Grapefruit	2	Drip	Exterior	1	NE
15_4_NE	Oscar_AJ	R1	SE	0	0	0	0	.	5	17	Healds	Grapefruit	2	Drip	Exterior	1	NE
15_4_NE	Oscar_AJ	R1	SW	0	0	0	0	.	4	17	Healds	Grapefruit	2	Drip	Exterior	1	NE
15_4_NE	Oscar_AJ	Trap	NE	0	0	0	0	.	5	18	Healds	Grapefruit	2	Drip	Exterior	1	NE
15_4_NE	Oscar_AJ	Trap	NW	0	0	0	0	.	5	18	Healds	Grapefruit	2	Drip	Exterior	1	NE
15_4_NE	Oscar_AJ	Trap	SE	0	0	0	0	.	5	18	Healds	Grapefruit	2	Drip	Exterior	1	NE
15_4_NE	Oscar_AJ	Trap	SW	0	0	0	0	.	5	18	Healds	Grapefruit	2	Drip	Exterior	1	NE
15_4_NE	Oscar_AJ	Adj	NE	0	0	0	0	.	5	18	Healds	Grapefruit	2	Drip	Exterior	1	NE
15_4_NE	Oscar_AJ	Adj	NW	0	0	0	0	.	5	18	Healds	Grapefruit	2	Drip	Exterior	1	NE
15_4_NE	Oscar_AJ	Adj	SE	0	0	0	0	.	5	18	Healds	Grapefruit	2	Drip	Exterior	1	NE
15_4_NE	Oscar_AJ	Adj	SW	0	0	0	0	.	5	18	Healds	Grapefruit	2	Drip	Exterior	1	NE
15_4_NE	Oscar_AJ	R1	NE	0	0	0	0	.	5	18	Healds	Grapefruit	2	Drip	Exterior	1	NE
15_4_NE	Oscar_AJ	R1	NW	0	0	0	0	.	5	18	Healds	Grapefruit	2	Drip	Exterior	1	NE
15_4_NE	Oscar_AJ	R1	SE	0	0	0	0	.	5	18	Healds	Grapefruit	2	Drip	Exterior	1	NE
15_4_NE	Oscar_AJ	R1	SW	0	0	0	0	.	5	18	Healds	Grapefruit	2	Drip	Exterior	1	NE
15_4_NE	Oscar_AJ	Trap	NE	0	0	0	0	.	5	19	Healds	Grapefruit	2	Drip	Exterior	1	NE
15_4_NE	Oscar_AJ	Trap	NW	0	0	0	0	.	5	19	Healds	Grapefruit	2	Drip	Exterior	1	NE
15_4_NE	Oscar_AJ	Trap	SE	0	0	0	0	.	5	19	Healds	Grapefruit	2	Drip	Exterior	1	NE
15_4_NE	Oscar_AJ	Trap	SW	0	0	0	0	.	5	19	Healds	Grapefruit	2	Drip	Exterior	1	NE
15_4_NE	Oscar_AJ	Adj	NE	0	0	0	0	.	5	19	Healds	Grapefruit	2	Drip	Exterior	1	NE
15_4_NE	Oscar_AJ	Adj	NW	0	0	0	0	.	5	19	Healds	Grapefruit	2	Drip	Exterior	1	NE
15_4_NE	Oscar_AJ	Adj	SE	0	0	0	0	.	5	19	Healds	Grapefruit	2	Drip	Exterior	1	NE
15_4_NE	Oscar_AJ	Adj	SW	0	0	0	0	.	5	19	Healds	Grapefruit	2	Drip	Exterior	1	NE
15_4_NE	Oscar_AJ	R1	NE	0	0	0	0	.	5	19	Healds	Grapefruit	2	Drip	Exterior	1	NE
15_4_NE	Oscar_AJ	R1	NW	0	0	0	0	.	5	19	Healds	Grapefruit	2	Drip	Exterior	1	NE
15_4_NE	Oscar_AJ	R1	SE	0	0	0	0	.	5	19	Healds	Grapefruit	2	Drip	Exterior	1	NE
15_4_NE	Oscar_AJ	R1	SW	0	0	0	0	.	5	19	Healds	Grapefruit	2	Drip	Exterior	1	NE
15_4_NE	Oscar_AJ	Trap	NE	0.2	2	0	0	.	5	20	Healds	Grapefruit	2	Drip	Exterior	1	NE
15_4_NE	Oscar_AJ	Trap	NW	0.2	1	0	0	.	5	20	Healds	Grapefruit	2	Drip	Exterior	1	NE
15_4_NE	Oscar_AJ	Trap	SE	0	0	0	0	.	5	20	Healds	Grapefruit	2	Drip	Exterior	1	NE
15_4_NE	Oscar_AJ	Trap	SW	0	0	0	0	.	5	20	Healds	Grapefruit	2	Drip	Exterior	1	NE
15_4_NE	Oscar_AJ	Adj	NE	0	0	0	0	.	5	20	Healds	Grapefruit	2	Drip	Exterior	1	NE
15_4_NE	Oscar_AJ	Adj	NW	0	0	0	0	.	5	20	Healds	Grapefruit	2	Drip	Exterior	1	NE
15_4_NE	Oscar_AJ	Adj	SE	0	0	0	0	.	5	20	Healds	Grapefruit	2	Drip	Exterior	1	NE
15_4_NE	Oscar_AJ	Adj	SW	0	0	0	0	.	5	20	Healds	Grapefruit	2	Drip	Exterior	1	NE
15_4_NE	Oscar_AJ	R1	NE	0.6	2	0	0	.	5	20	Healds	Grapefruit	2	Drip	Exterior	1	NE
15_4_NE	Oscar_AJ	R1	NW	0	0	0	0	.	5	20	Healds	Grapefruit	2	Drip	Exterior	1	NE
15_4_NE	Oscar_AJ	R1	SE	0	0	0	0	.	5	20	Healds	Grapefruit	2	Drip	Exterior	1	NE
15_4_NE	Oscar_AJ	R1	SW	0	0	0	0	.	5	20	Healds	Grapefruit	2	Drip	Exterior	1	NE
15_4_NE	Oscar_AJ	Trap	NE	0	0	0	0	.	5	21	Healds	Grapefruit	2	Drip	Exterior	1	NE
15_4_NE	Oscar_AJ	Trap	NW	0	0	0	0	.	5	21	Healds	Grapefruit	2	Drip	Exterior	1	NE
15_4_NE	Oscar_AJ	Trap	SE	0	0	0	0	.	5	21	Healds	Grapefruit	2	Drip	Exterior	1	NE
15_4_NE	Oscar_AJ	Trap	SW	0	0	0	0	.	5	21	Healds	Grapefruit	2	Drip	Exterior	1	NE
15_4_NE	Oscar_AJ	Adj	NE	0	0	0	0	.	5	21	Healds	Grapefruit	2	Drip	Exterior	1	NE
15_4_NE	Oscar_AJ	Adj	NW	0	0	0	0	.	5	21	Healds	Grapefruit	2	Drip	Exterior	1	NE
15_4_NE	Oscar_AJ	Adj	SE	0	0	0	0	.	5	21	Healds	Grapefruit	2	Drip	Exterior	1	NE
15_4_NE	Oscar_AJ	Adj	SW	0	0	0	0	.	5	21	Healds	Grapefruit	2	Drip	Exterior	1	NE
15_4_NE	Oscar_AJ	R1	NE	0	0	0	0	.	5	21	Healds	Grapefruit	2	Drip	Exterior	1	NE
15_4_NE	Oscar_AJ	R1	NW	0	0	0	0	.	5	21	Healds	Grapefruit	2	Drip	Exterior	1	NE
15_4_NE	Oscar_AJ	R1	SE	0	0	0	0	.	5	21	Healds	Grapefruit	2	Drip	Exterior	1	NE
15_4_NE	Oscar_AJ	R1	SW	0	0	0	0	.	5	21	Healds	Grapefruit	2	Drip	Exterior	1	NE
15_4_NE	Oscar_AJ	Trap	NE	0	0	0	0	.	5	23	Healds	Grapefruit	2	Drip	Exterior	1	NE
15_4_NE	Oscar_AJ	Trap	NW	0	0	0	0	.	5	23	Healds	Grapefruit	2	Drip	Exterior	1	NE
15_4_NE	Oscar_AJ	Trap	SE	0	0	0	0	.	5	23	Healds	Grapefruit	2	Drip	Exterior	1	NE
15_4_NE	Oscar_AJ	Trap	SW	0	0	0	0	.	5	23	Healds	Grapefruit	2	Drip	Exterior	1	NE
15_4_NE	Oscar_AJ	Adj	NE	0	0	0	0	.	5	23	Healds	Grapefruit	2	Drip	Exterior	1	NE
15_4_NE	Oscar_AJ	Adj	NW	0	0	0	0	.	5	23	Healds	Grapefruit	2	Drip	Exterior	1	NE
15_4_NE	Oscar_AJ	Adj	SE	0	0	0	0	.	5	23	Healds	Grapefruit	2	Drip	Exterior	1	NE
15_4_NE	Oscar_AJ	Adj	SW	0	0	0	0	.	5	23	Healds	Grapefruit	2	Drip	Exterior	1	NE
15_4_NE	Oscar_AJ	R1	NE	0	0	0	0	.	5	23	Healds	Grapefruit	2	Drip	Exterior	1	NE
15_4_NE	Oscar_AJ	R1	NW	0	0	0	0	.	5	23	Healds	Grapefruit	2	Drip	Exterior	1	NE
15_4_NE	Oscar_AJ	R1	SE	0	0	0	0	.	5	23	Healds	Grapefruit	2	Drip	Exterior	1	NE
15_4_NE	Oscar_AJ	R1	SW	0	0	0	0	.	5	23	Healds	Grapefruit	2	Drip	Exterior	1	NE
15_4_NE	Oscar_AJ	Trap	NE	0	0	0	0	.	5	24	Healds	Grapefruit	2	Drip	Exterior	1	NE
15_4_NE	Oscar_AJ	Trap	NW	0	0	0	0	.	5	24	Healds	Grapefruit	2	Drip	Exterior	1	NE
15_4_NE	Oscar_AJ	Trap	SE	0	0	0	0	.	5	24	Healds	Grapefruit	2	Drip	Exterior	1	NE
15_4_NE	Oscar_AJ	Trap	SW	0	0	0	0	.	5	24	Healds	Grapefruit	2	Drip	Exterior	1	NE
15_4_NE	Oscar_AJ	Adj	NE	0	0	0	0	.	5	24	Healds	Grapefruit	2	Drip	Exterior	1	NE
15_4_NE	Oscar_AJ	Adj	NW	0	0	0	0	.	5	24	Healds	Grapefruit	2	Drip	Exterior	1	NE
15_4_NE	Oscar_AJ	Adj	SE	0	0	0	0	.	5	24	Healds	Grapefruit	2	Drip	Exterior	1	NE
15_4_NE	Oscar_AJ	Adj	SW	0	0	0	0	.	5	24	Healds	Grapefruit	2	Drip	Exterior	1	NE
15_4_NE	Oscar_AJ	R1	NE	0	0	0	0	.	5	24	Healds	Grapefruit	2	Drip	Exterior	1	NE
15_4_NE	Oscar_AJ	R1	NW	0	0	0	0	.	5	24	Healds	Grapefruit	2	Drip	Exterior	1	NE
15_4_NE	Oscar_AJ	R1	SE	0	0	0	0	.	5	24	Healds	Grapefruit	2	Drip	Exterior	1	NE
15_4_NE	Oscar_AJ	R1	SW	0	0	0	0	.	5	24	Healds	Grapefruit	2	Drip	Exterior	1	NE
15_4_S	Mggie_Dan	Trap	NE	0	0	0	0	N	4.5	1	Healds	Grapefruit	2	Drip	Interior	1	S
15_4_S	Mggie_Dan	Trap	NW	0	0	0	0	N	4.5	1	Healds	Grapefruit	2	Drip	Interior	1	S
15_4_S	Mggie_Dan	Trap	SE	0	0	0	0	Y	1.5	1	Healds	Grapefruit	2	Drip	Interior	1	S
15_4_S	Mggie_Dan	Trap	SW	0	0	0	0	N	4.5	1	Healds	Grapefruit	2	Drip	Interior	1	S
15_4_S	Mggie_Dan	Adj	NE	0	0	0	0	N	4.5	1	Healds	Grapefruit	2	Drip	Interior	1	S
15_4_S	Mggie_Dan	Adj	NW	0	0	0	0	N	4.5	1	Healds	Grapefruit	2	Drip	Interior	1	S
15_4_S	Mggie_Dan	Adj	SE	0	0	0	0	N	4.5	1	Healds	Grapefruit	2	Drip	Interior	1	S
15_4_S	Mggie_Dan	Adj	SW	0	0	0	0	Y	1.5	1	Healds	Grapefruit	2	Drip	Interior	1	S
15_4_S	Mggie_Dan	R1	NE	0	0	0	0	N	4.5	1	Healds	Grapefruit	2	Drip	Interior	1	S
15_4_S	Mggie_Dan	R1	NW	0	0	0	0	N	4.5	1	Healds	Grapefruit	2	Drip	Interior	1	S
15_4_S	Mggie_Dan	R1	SE	0	0	0	0	N	4.5	1	Healds	Grapefruit	2	Drip	Interior	1	S
15_4_S	Mggie_Dan	R1	SW	0	0	0	0	N	4.5	1	Healds	Grapefruit	2	Drip	Interior	1	S
15_4_S	Johnny_Rente	Trap	NE	0	0	0	0	Y	1.5	2	Healds	Grapefruit	2	Drip	Interior	1	S
15_4_S	Johnny_Rente	Trap	NW	0.4	0	50	0	Y	1.5	2	Healds	Grapefruit	2	Drip	Interior	1	S
15_4_S	Johnny_Rente	Trap	SE	0	0	0	0	Y	1.5	2	Healds	Grapefruit	2	Drip	Interior	1	S
15_4_S	Johnny_Rente	Trap	SW	0	0	0	0	Y	1.5	2	Healds	Grapefruit	2	Drip	Interior	1	S
15_4_S	Johnny_Rente	Adj	NE	0	0	0	0	Y	1.5	2	Healds	Grapefruit	2	Drip	Interior	1	S
15_4_S	Johnny_Rente	Adj	NW	0	0	0	0	Y	1.5	2	Healds	Grapefruit	2	Drip	Interior	1	S
15_4_S	Johnny_Rente	Adj	SE	0	0	0	0	Y	1.5	2	Healds	Grapefruit	2	Drip	Interior	1	S
15_4_S	Johnny_Rente	Adj	SW	0	0	0	0	Y	1.5	2	Healds	Grapefruit	2	Drip	Interior	1	S
15_4_S	Johnny_Rente	R1	NE	0	0	0	0	Y	1.5	2	Healds	Grapefruit	2	Drip	Interior	1	S
15_4_S	Johnny_Rente	R1	NW	0	0	0	0	Y	1.5	2	Healds	Grapefruit	2	Drip	Interior	1	S
15_4_S	Johnny_Rente	R1	SE	0	0	0	0	Y	1.5	2	Healds	Grapefruit	2	Drip	Interior	1	S
15_4_S	Johnny_Rente	R1	SW	0	0	0	0	Y	1.5	2	Healds	Grapefruit	2	Drip	Interior	1	S
15_4_S	OSCAR_JESSIE	Trap	NE	0	0	0	0	Y	4	4	Healds	Grapefruit	2	Drip	Interior	1	S
15_4_S	OSCAR_JESSIE	Trap	NW	0	0	0	0	Y	4	4	Healds	Grapefruit	2	Drip	Interior	1	S
15_4_S	OSCAR_JESSIE	Trap	SE	0	0	0	0	Y	4	4	Healds	Grapefruit	2	Drip	Interior	1	S
15_4_S	OSCAR_JESSIE	Trap	SW	0	0	0	0	Y	4	4	Healds	Grapefruit	2	Drip	Interior	1	S
15_4_S	OSCAR_JESSIE	Adj	NE	0	0	0	0	Y	4	4	Healds	Grapefruit	2	Drip	Interior	1	S
15_4_S	OSCAR_JESSIE	Adj	NW	0	0	0	0	Y	4	4	Healds	Grapefruit	2	Drip	Interior	1	S
15_4_S	OSCAR_JESSIE	Adj	SE	0	0	0	0	Y	4	4	Healds	Grapefruit	2	Drip	Interior	1	S
15_4_S	OSCAR_JESSIE	Adj	SW	0	0	0	0	Y	4	4	Healds	Grapefruit	2	Drip	Interior	1	S
15_4_S	OSCAR_JESSIE	R1	NE	0	0	0	0	Y	4	4	Healds	Grapefruit	2	Drip	Interior	1	S
15_4_S	OSCAR_JESSIE	R1	NW	0	0	0	0	Y	4	4	Healds	Grapefruit	2	Drip	Interior	1	S
15_4_S	OSCAR_JESSIE	R1	SE	0	0	0	0	Y	4	4	Healds	Grapefruit	2	Drip	Interior	1	S
15_4_S	OSCAR_JESSIE	R1	SW	0	0	0	0	Y	4	4	Healds	Grapefruit	2	Drip	Interior	1	S
15_4_S	OSCAR_JESSIE	Trap	NE	0	0	0	0	.	5	5	Healds	Grapefruit	2	Drip	Interior	1	S
15_4_S	OSCAR_JESSIE	Trap	NW	0	0	0	0	.	4	5	Healds	Grapefruit	2	Drip	Interior	1	S
15_4_S	OSCAR_JESSIE	Trap	SE	0	0	0	0	.	4	5	Healds	Grapefruit	2	Drip	Interior	1	S
15_4_S	OSCAR_JESSIE	Trap	SW	0	0	0	0	.	5	5	Healds	Grapefruit	2	Drip	Interior	1	S
15_4_S	OSCAR_JESSIE	Adj	NE	0	0	0	0	.	4	5	Healds	Grapefruit	2	Drip	Interior	1	S
15_4_S	OSCAR_JESSIE	Adj	NW	0	0	0	0	.	4	5	Healds	Grapefruit	2	Drip	Interior	1	S
15_4_S	OSCAR_JESSIE	Adj	SE	0	0	0	0	.	4	5	Healds	Grapefruit	2	Drip	Interior	1	S
15_4_S	OSCAR_JESSIE	Adj	SW	0	0	0	0	.	4	5	Healds	Grapefruit	2	Drip	Interior	1	S
15_4_S	OSCAR_JESSIE	R1	NE	0.2	0	1	0	.	3	5	Healds	Grapefruit	2	Drip	Interior	1	S
15_4_S	OSCAR_JESSIE	R1	NW	0	0	0	0	.	3	5	Healds	Grapefruit	2	Drip	Interior	1	S
15_4_S	OSCAR_JESSIE	R1	SE	0	0	0	0	.	4	5	Healds	Grapefruit	2	Drip	Interior	1	S
15_4_S	OSCAR_JESSIE	R1	SW	0	0	0	0	.	4	5	Healds	Grapefruit	2	Drip	Interior	1	S
15_4_S	JESSIE_ANGEL	Trap	NE	0	0	0	0	.	4	6	Healds	Grapefruit	2	Drip	Interior	1	S
15_4_S	JESSIE_ANGEL	Trap	NW	0	0	0	0	.	4	6	Healds	Grapefruit	2	Drip	Interior	1	S
15_4_S	JESSIE_ANGEL	Trap	SE	0	0	0	0	.	4	6	Healds	Grapefruit	2	Drip	Interior	1	S
15_4_S	JESSIE_ANGEL	Trap	SW	0	0	0	0	.	4	6	Healds	Grapefruit	2	Drip	Interior	1	S
15_4_S	JESSIE_ANGEL	Adj	NE	0	0	0	0	.	4	6	Healds	Grapefruit	2	Drip	Interior	1	S
15_4_S	JESSIE_ANGEL	Adj	NW	0	0	0	0	.	4	6	Healds	Grapefruit	2	Drip	Interior	1	S
15_4_S	JESSIE_ANGEL	Adj	SE	0	0	0	0	.	4	6	Healds	Grapefruit	2	Drip	Interior	1	S
15_4_S	JESSIE_ANGEL	Adj	SW	0	0	0	0	.	4	6	Healds	Grapefruit	2	Drip	Interior	1	S
15_4_S	JESSIE_ANGEL	R1	NE	0	0	0	0	.	4	6	Healds	Grapefruit	2	Drip	Interior	1	S
15_4_S	JESSIE_ANGEL	R1	NW	0	0	0	0	.	4	6	Healds	Grapefruit	2	Drip	Interior	1	S
15_4_S	JESSIE_ANGEL	R1	SE	0	0	0	0	.	4	6	Healds	Grapefruit	2	Drip	Interior	1	S
15_4_S	JESSIE_ANGEL	R1	SW	0	0	0	0	.	4	6	Healds	Grapefruit	2	Drip	Interior	1	S
15_4_S	OSCAR_JESSIE	Trap	NE	0	0	0	0	.	4	7	Healds	Grapefruit	2	Drip	Interior	1	S
15_4_S	OSCAR_JESSIE	Trap	NW	0	0	0	0	.	4	7	Healds	Grapefruit	2	Drip	Interior	1	S
15_4_S	OSCAR_JESSIE	Trap	SE	0	0	0	0	.	4	7	Healds	Grapefruit	2	Drip	Interior	1	S
15_4_S	OSCAR_JESSIE	Trap	SW	0	0	0	0	.	4	7	Healds	Grapefruit	2	Drip	Interior	1	S
15_4_S	OSCAR_JESSIE	Adj	NE	0	0	0	0	.	4	7	Healds	Grapefruit	2	Drip	Interior	1	S
15_4_S	OSCAR_JESSIE	Adj	NW	0	0	0	0	.	4	7	Healds	Grapefruit	2	Drip	Interior	1	S
15_4_S	OSCAR_JESSIE	Adj	SE	0	0	0	0	.	4	7	Healds	Grapefruit	2	Drip	Interior	1	S
15_4_S	OSCAR_JESSIE	Adj	SW	0	0	0	0	.	4	7	Healds	Grapefruit	2	Drip	Interior	1	S
15_4_S	OSCAR_JESSIE	R1	NE	0	0	0	0	.	4	7	Healds	Grapefruit	2	Drip	Interior	1	S
15_4_S	OSCAR_JESSIE	R1	NW	0	0	0	0	.	4	7	Healds	Grapefruit	2	Drip	Interior	1	S
15_4_S	OSCAR_JESSIE	R1	SE	0	0	0	0	.	4	7	Healds	Grapefruit	2	Drip	Interior	1	S
15_4_S	OSCAR_JESSIE	R1	SW	0	0	0	0	.	4	7	Healds	Grapefruit	2	Drip	Interior	1	S
15_4_S	OSCAR_JESSIE	Trap	NE	0.2	2	0	0	.	3	8	Healds	Grapefruit	2	Drip	Interior	1	S
15_4_S	OSCAR_JESSIE	Trap	NW	0	0	0	0	.	5	8	Healds	Grapefruit	2	Drip	Interior	1	S
15_4_S	OSCAR_JESSIE	Trap	SE	0	0	0	0	.	5	8	Healds	Grapefruit	2	Drip	Interior	1	S
15_4_S	OSCAR_JESSIE	Trap	SW	0	0	0	0	.	5	8	Healds	Grapefruit	2	Drip	Interior	1	S
15_4_S	OSCAR_JESSIE	Adj	NE	0	0	0	0	.	5	8	Healds	Grapefruit	2	Drip	Interior	1	S
15_4_S	OSCAR_JESSIE	Adj	NW	0	0	0	0	.	5	8	Healds	Grapefruit	2	Drip	Interior	1	S
15_4_S	OSCAR_JESSIE	Adj	SE	0	0	0	0	.	5	8	Healds	Grapefruit	2	Drip	Interior	1	S
15_4_S	OSCAR_JESSIE	Adj	SW	0	0	0	0	.	5	8	Healds	Grapefruit	2	Drip	Interior	1	S
15_4_S	OSCAR_JESSIE	R1	NE	0.2	3	0	0	.	2	8	Healds	Grapefruit	2	Drip	Interior	1	S
15_4_S	OSCAR_JESSIE	R1	NW	0	0	0	0	.	5	8	Healds	Grapefruit	2	Drip	Interior	1	S
15_4_S	OSCAR_JESSIE	R1	SE	0	0	0	0	.	5	8	Healds	Grapefruit	2	Drip	Interior	1	S
15_4_S	OSCAR_JESSIE	R1	SW	0	0	0	0	.	5	8	Healds	Grapefruit	2	Drip	Interior	1	S
15_4_S	OSCAR_JESSIE	Trap	NE	.	.	.	.	.	.	9	Healds	Grapefruit	2	Drip	Interior	1	S
15_4_S	OSCAR_JESSIE	Trap	NW	.	.	.	.	.	.	9	Healds	Grapefruit	2	Drip	Interior	1	S
15_4_S	OSCAR_JESSIE	Trap	SE	.	.	.	.	.	.	9	Healds	Grapefruit	2	Drip	Interior	1	S
15_4_S	OSCAR_JESSIE	Trap	SW	.	.	.	.	.	.	9	Healds	Grapefruit	2	Drip	Interior	1	S
15_4_S	OSCAR_JESSIE	Adj	NE	.	.	.	.	.	.	9	Healds	Grapefruit	2	Drip	Interior	1	S
15_4_S	OSCAR_JESSIE	Adj	NW	.	.	.	.	.	.	9	Healds	Grapefruit	2	Drip	Interior	1	S
15_4_S	OSCAR_JESSIE	Adj	SE	.	.	.	.	.	.	9	Healds	Grapefruit	2	Drip	Interior	1	S
15_4_S	OSCAR_JESSIE	Adj	SW	.	.	.	.	.	.	9	Healds	Grapefruit	2	Drip	Interior	1	S
15_4_S	OSCAR_JESSIE	R1	NE	.	.	.	.	.	.	9	Healds	Grapefruit	2	Drip	Interior	1	S
15_4_S	OSCAR_JESSIE	R1	NW	.	.	.	.	.	.	9	Healds	Grapefruit	2	Drip	Interior	1	S
15_4_S	OSCAR_JESSIE	R1	SE	.	.	.	.	.	.	9	Healds	Grapefruit	2	Drip	Interior	1	S
15_4_S	OSCAR_JESSIE	R1	SW	.	.	.	.	.	.	9	Healds	Grapefruit	2	Drip	Interior	1	S
15_4_S	OSCAR_JESSIE	Trap	NE	0	0	0	0	.	5	11	Healds	Grapefruit	2	Drip	Interior	1	S
15_4_S	OSCAR_JESSIE	Trap	NW	0	0	0	0	.	5	11	Healds	Grapefruit	2	Drip	Interior	1	S
15_4_S	OSCAR_JESSIE	Trap	SE	0	0	0	0	.	5	11	Healds	Grapefruit	2	Drip	Interior	1	S
15_4_S	OSCAR_JESSIE	Trap	SW	0	0	0	0	.	5	11	Healds	Grapefruit	2	Drip	Interior	1	S
15_4_S	OSCAR_JESSIE	Adj	NE	0	0	0	0	.	5	11	Healds	Grapefruit	2	Drip	Interior	1	S
15_4_S	OSCAR_JESSIE	Adj	NW	0	0	0	0	.	5	11	Healds	Grapefruit	2	Drip	Interior	1	S
15_4_S	OSCAR_JESSIE	Adj	SE	0	0	0	0	.	5	11	Healds	Grapefruit	2	Drip	Interior	1	S
15_4_S	OSCAR_JESSIE	Adj	SW	0	0	0	0	.	5	11	Healds	Grapefruit	2	Drip	Interior	1	S
15_4_S	OSCAR_JESSIE	R1	NE	0	0	0	0	.	5	11	Healds	Grapefruit	2	Drip	Interior	1	S
15_4_S	OSCAR_JESSIE	R1	NW	0	0	0	0	.	5	11	Healds	Grapefruit	2	Drip	Interior	1	S
15_4_S	OSCAR_JESSIE	R1	SE	0	0	0	0	.	5	11	Healds	Grapefruit	2	Drip	Interior	1	S
15_4_S	OSCAR_JESSIE	R1	SW	0	0	0	0	.	5	11	Healds	Grapefruit	2	Drip	Interior	1	S
15_4_S	OSCAR_JESSIE	Trap	NE	0	0	0	0	.	5	12	Healds	Grapefruit	2	Drip	Interior	1	S
15_4_S	OSCAR_JESSIE	Trap	NW	0	0	0	0	.	5	12	Healds	Grapefruit	2	Drip	Interior	1	S
15_4_S	OSCAR_JESSIE	Trap	SE	0	0	0	0	.	5	12	Healds	Grapefruit	2	Drip	Interior	1	S
15_4_S	OSCAR_JESSIE	Trap	SW	0	0	0	0	.	5	12	Healds	Grapefruit	2	Drip	Interior	1	S
15_4_S	OSCAR_JESSIE	Adj	NE	0	0	0	0	.	5	12	Healds	Grapefruit	2	Drip	Interior	1	S
15_4_S	OSCAR_JESSIE	Adj	NW	0	0	0	0	.	5	12	Healds	Grapefruit	2	Drip	Interior	1	S
15_4_S	OSCAR_JESSIE	Adj	SE	0	0	0	0	.	5	12	Healds	Grapefruit	2	Drip	Interior	1	S
15_4_S	OSCAR_JESSIE	Adj	SW	0	0	0	0	.	5	12	Healds	Grapefruit	2	Drip	Interior	1	S
15_4_S	OSCAR_JESSIE	R1	NE	0	0	0	0	.	5	12	Healds	Grapefruit	2	Drip	Interior	1	S
15_4_S	OSCAR_JESSIE	R1	NW	0	0	0	0	.	5	12	Healds	Grapefruit	2	Drip	Interior	1	S
15_4_S	OSCAR_JESSIE	R1	SE	0	0	0	0	.	5	12	Healds	Grapefruit	2	Drip	Interior	1	S
15_4_S	OSCAR_JESSIE	R1	SW	0	0	0	0	.	5	12	Healds	Grapefruit	2	Drip	Interior	1	S
15_4_S	Oscar	Trap	NE	0	0	0	0	.	4	13	Healds	Grapefruit	2	Drip	Interior	1	S
15_4_S	Oscar	Trap	NW	0	0	0	0	.	4	13	Healds	Grapefruit	2	Drip	Interior	1	S
15_4_S	Oscar	Trap	SE	0	0	0	0	.	4	13	Healds	Grapefruit	2	Drip	Interior	1	S
15_4_S	Oscar	Trap	SW	0	0	0	0	.	4	13	Healds	Grapefruit	2	Drip	Interior	1	S
15_4_S	Oscar	Adj	NE	0	0	0	0	.	4	13	Healds	Grapefruit	2	Drip	Interior	1	S
15_4_S	Oscar	Adj	NW	0	0	0	0	.	4	13	Healds	Grapefruit	2	Drip	Interior	1	S
15_4_S	Oscar	Adj	SE	0	0	0	0	.	4	13	Healds	Grapefruit	2	Drip	Interior	1	S
15_4_S	Oscar	Adj	SW	0	0	0	0	.	4	13	Healds	Grapefruit	2	Drip	Interior	1	S
15_4_S	Oscar	R1	NE	0	0	0	0	.	4	13	Healds	Grapefruit	2	Drip	Interior	1	S
15_4_S	Oscar	R1	NW	0	0	0	0	.	4	13	Healds	Grapefruit	2	Drip	Interior	1	S
15_4_S	Oscar	R1	SE	0	0	0	0	.	4	13	Healds	Grapefruit	2	Drip	Interior	1	S
15_4_S	Oscar	R1	SW	0	0	0	0	.	4	13	Healds	Grapefruit	2	Drip	Interior	1	S
15_4_S	Oscar_AJ	Trap	NE	0	0	0	0	.	5	14	Healds	Grapefruit	2	Drip	Interior	1	S
15_4_S	Oscar_AJ	Trap	NW	0	0	0	0	.	5	14	Healds	Grapefruit	2	Drip	Interior	1	S
15_4_S	Oscar_AJ	Trap	SE	0	0	0	0	.	5	14	Healds	Grapefruit	2	Drip	Interior	1	S
15_4_S	Oscar_AJ	Trap	SW	0	0	0	0	.	5	14	Healds	Grapefruit	2	Drip	Interior	1	S
15_4_S	Oscar_AJ	Adj	NE	0	0	0	0	.	5	14	Healds	Grapefruit	2	Drip	Interior	1	S
15_4_S	Oscar_AJ	Adj	NW	0	0	0	0	.	5	14	Healds	Grapefruit	2	Drip	Interior	1	S
15_4_S	Oscar_AJ	Adj	SE	0	0	0	0	.	5	14	Healds	Grapefruit	2	Drip	Interior	1	S
15_4_S	Oscar_AJ	Adj	SW	0	0	0	0	.	5	14	Healds	Grapefruit	2	Drip	Interior	1	S
15_4_S	Oscar_AJ	R1	NE	0	0	0	0	.	5	14	Healds	Grapefruit	2	Drip	Interior	1	S
15_4_S	Oscar_AJ	R1	NW	0	0	0	0	.	5	14	Healds	Grapefruit	2	Drip	Interior	1	S
15_4_S	Oscar_AJ	R1	SE	0	0	0	0	.	5	14	Healds	Grapefruit	2	Drip	Interior	1	S
15_4_S	Oscar_AJ	R1	SW	0	0	0	0	.	5	14	Healds	Grapefruit	2	Drip	Interior	1	S
15_4_S	Oscar_AJ	Trap	NE	0	0	0	0	.	4	15	Healds	Grapefruit	2	Drip	Interior	1	S
15_4_S	Oscar_AJ	Trap	NW	0	0	0	0	.	4	15	Healds	Grapefruit	2	Drip	Interior	1	S
15_4_S	Oscar_AJ	Trap	SE	0	0	0	0	.	4	15	Healds	Grapefruit	2	Drip	Interior	1	S
15_4_S	Oscar_AJ	Trap	SW	0	0	0	0	.	4	15	Healds	Grapefruit	2	Drip	Interior	1	S
15_4_S	Oscar_AJ	Adj	NE	0	0	0	0	.	4	15	Healds	Grapefruit	2	Drip	Interior	1	S
15_4_S	Oscar_AJ	Adj	NW	0	0	0	0	.	4	15	Healds	Grapefruit	2	Drip	Interior	1	S
15_4_S	Oscar_AJ	Adj	SE	0	0	0	0	.	4	15	Healds	Grapefruit	2	Drip	Interior	1	S
15_4_S	Oscar_AJ	Adj	SW	0	0	0	0	.	4	15	Healds	Grapefruit	2	Drip	Interior	1	S
15_4_S	Oscar_AJ	R1	NE	0	0	0	0	.	4	15	Healds	Grapefruit	2	Drip	Interior	1	S
15_4_S	Oscar_AJ	R1	NW	0	0	0	0	.	4	15	Healds	Grapefruit	2	Drip	Interior	1	S
15_4_S	Oscar_AJ	R1	SE	0	0	0	0	.	4	15	Healds	Grapefruit	2	Drip	Interior	1	S
15_4_S	Oscar_AJ	R1	SW	0	0	0	0	.	4	15	Healds	Grapefruit	2	Drip	Interior	1	S
15_4_S	Oscar_AJ	Trap	NE	0	0	0	0	.	3	16	Healds	Grapefruit	2	Drip	Interior	1	S
15_4_S	Oscar_AJ	Trap	NW	0	0	0	0	.	3	16	Healds	Grapefruit	2	Drip	Interior	1	S
15_4_S	Oscar_AJ	Trap	SE	0.2	2	0	0	.	3	16	Healds	Grapefruit	2	Drip	Interior	1	S
15_4_S	Oscar_AJ	Trap	SW	0	0	0	0	.	3	16	Healds	Grapefruit	2	Drip	Interior	1	S
15_4_S	Oscar_AJ	Adj	NE	0	0	0	0	.	3	16	Healds	Grapefruit	2	Drip	Interior	1	S
15_4_S	Oscar_AJ	Adj	NW	0	0	0	0	.	3	16	Healds	Grapefruit	2	Drip	Interior	1	S
15_4_S	Oscar_AJ	Adj	SE	0	0	0	0	.	3	16	Healds	Grapefruit	2	Drip	Interior	1	S
15_4_S	Oscar_AJ	Adj	SW	0	0	0	0	.	3	16	Healds	Grapefruit	2	Drip	Interior	1	S
15_4_S	Oscar_AJ	R1	NE	0	0	0	0	.	3	16	Healds	Grapefruit	2	Drip	Interior	1	S
15_4_S	Oscar_AJ	R1	NW	0	0	0	0	.	3	16	Healds	Grapefruit	2	Drip	Interior	1	S
15_4_S	Oscar_AJ	R1	SE	0	0	0	0	.	3	16	Healds	Grapefruit	2	Drip	Interior	1	S
15_4_S	Oscar_AJ	R1	SW	0	0	0	0	.	3	16	Healds	Grapefruit	2	Drip	Interior	1	S
15_4_S	Oscar_AJ	Trap	NE	0	0	0	0	.	5	17	Healds	Grapefruit	2	Drip	Interior	1	S
15_4_S	Oscar_AJ	Trap	NW	0	0	0	0	.	5	17	Healds	Grapefruit	2	Drip	Interior	1	S
15_4_S	Oscar_AJ	Trap	SE	0	0	0	0	.	5	17	Healds	Grapefruit	2	Drip	Interior	1	S
15_4_S	Oscar_AJ	Trap	SW	0	0	0	0	.	4	17	Healds	Grapefruit	2	Drip	Interior	1	S
15_4_S	Oscar_AJ	Adj	NE	0	0	0	0	.	4	17	Healds	Grapefruit	2	Drip	Interior	1	S
15_4_S	Oscar_AJ	Adj	NW	0	0	0	0	.	5	17	Healds	Grapefruit	2	Drip	Interior	1	S
15_4_S	Oscar_AJ	Adj	SE	0	0	0	0	.	4	17	Healds	Grapefruit	2	Drip	Interior	1	S
15_4_S	Oscar_AJ	Adj	SW	0	0	0	0	.	4	17	Healds	Grapefruit	2	Drip	Interior	1	S
15_4_S	Oscar_AJ	R1	NE	0	0	0	0	.	5	17	Healds	Grapefruit	2	Drip	Interior	1	S
15_4_S	Oscar_AJ	R1	NW	0	0	0	0	.	4	17	Healds	Grapefruit	2	Drip	Interior	1	S
15_4_S	Oscar_AJ	R1	SE	0	0	0	0	.	4	17	Healds	Grapefruit	2	Drip	Interior	1	S
15_4_S	Oscar_AJ	R1	SW	0	0	0	0	.	5	17	Healds	Grapefruit	2	Drip	Interior	1	S
15_4_S	Oscar_AJ	Trap	NE	0	0	0	0	.	4	18	Healds	Grapefruit	2	Drip	Interior	1	S
15_4_S	Oscar_AJ	Trap	NW	0	0	0	0	.	4	18	Healds	Grapefruit	2	Drip	Interior	1	S
15_4_S	Oscar_AJ	Trap	SE	0	0	0	0	.	4	18	Healds	Grapefruit	2	Drip	Interior	1	S
15_4_S	Oscar_AJ	Trap	SW	0	0	0	0	.	4	18	Healds	Grapefruit	2	Drip	Interior	1	S
15_4_S	Oscar_AJ	Adj	NE	0	0	0	0	.	4	18	Healds	Grapefruit	2	Drip	Interior	1	S
15_4_S	Oscar_AJ	Adj	NW	0	0	0	0	.	4	18	Healds	Grapefruit	2	Drip	Interior	1	S
15_4_S	Oscar_AJ	Adj	SE	0	0	0	0	.	4	18	Healds	Grapefruit	2	Drip	Interior	1	S
15_4_S	Oscar_AJ	Adj	SW	0	0	0	0	.	4	18	Healds	Grapefruit	2	Drip	Interior	1	S
15_4_S	Oscar_AJ	R1	NE	0	0	0	0	.	4	18	Healds	Grapefruit	2	Drip	Interior	1	S
15_4_S	Oscar_AJ	R1	NW	0	0	0	0	.	4	18	Healds	Grapefruit	2	Drip	Interior	1	S
15_4_S	Oscar_AJ	R1	SE	0	0	0	0	.	4	18	Healds	Grapefruit	2	Drip	Interior	1	S
15_4_S	Oscar_AJ	R1	SW	0	0	0	0	.	4	18	Healds	Grapefruit	2	Drip	Interior	1	S
15_4_S	Oscar_AJ	Trap	NE	0	0	0	0	.	5	19	Healds	Grapefruit	2	Drip	Interior	1	S
15_4_S	Oscar_AJ	Trap	NW	0	0	0	0	.	5	19	Healds	Grapefruit	2	Drip	Interior	1	S
15_4_S	Oscar_AJ	Trap	SE	0	0	0	0	.	5	19	Healds	Grapefruit	2	Drip	Interior	1	S
15_4_S	Oscar_AJ	Trap	SW	0	0	0	0	.	5	19	Healds	Grapefruit	2	Drip	Interior	1	S
15_4_S	Oscar_AJ	Adj	NE	0	0	0	0	.	5	19	Healds	Grapefruit	2	Drip	Interior	1	S
15_4_S	Oscar_AJ	Adj	NW	0	0	0	0	.	5	19	Healds	Grapefruit	2	Drip	Interior	1	S
15_4_S	Oscar_AJ	Adj	SE	0	0	0	0	.	5	19	Healds	Grapefruit	2	Drip	Interior	1	S
15_4_S	Oscar_AJ	Adj	SW	0	0	0	0	.	5	19	Healds	Grapefruit	2	Drip	Interior	1	S
15_4_S	Oscar_AJ	R1	NE	0	0	0	0	.	5	19	Healds	Grapefruit	2	Drip	Interior	1	S
15_4_S	Oscar_AJ	R1	NW	0	0	0	0	.	5	19	Healds	Grapefruit	2	Drip	Interior	1	S
15_4_S	Oscar_AJ	R1	SE	0	0	0	0	.	5	19	Healds	Grapefruit	2	Drip	Interior	1	S
15_4_S	Oscar_AJ	R1	SW	0	0	0	0	.	5	19	Healds	Grapefruit	2	Drip	Interior	1	S
15_4_S	Oscar_AJ	Trap	NE	0	0	0	0	.	4	20	Healds	Grapefruit	2	Drip	Interior	1	S
15_4_S	Oscar_AJ	Trap	NW	0	0	0	0	.	4	20	Healds	Grapefruit	2	Drip	Interior	1	S
15_4_S	Oscar_AJ	Trap	SE	0	0	0	0	.	4	20	Healds	Grapefruit	2	Drip	Interior	1	S
15_4_S	Oscar_AJ	Trap	SW	0	0	0	0	.	4	20	Healds	Grapefruit	2	Drip	Interior	1	S
15_4_S	Oscar_AJ	Adj	NE	0	0	0	0	.	4	20	Healds	Grapefruit	2	Drip	Interior	1	S
15_4_S	Oscar_AJ	Adj	NW	0	0	0	0	.	4	20	Healds	Grapefruit	2	Drip	Interior	1	S
15_4_S	Oscar_AJ	Adj	SE	0	0	0	0	.	4	20	Healds	Grapefruit	2	Drip	Interior	1	S
15_4_S	Oscar_AJ	Adj	SW	0	0	0	0	.	4	20	Healds	Grapefruit	2	Drip	Interior	1	S
15_4_S	Oscar_AJ	R1	NE	0	0	0	0	.	4	20	Healds	Grapefruit	2	Drip	Interior	1	S
15_4_S	Oscar_AJ	R1	NW	0	0	0	0	.	4	20	Healds	Grapefruit	2	Drip	Interior	1	S
15_4_S	Oscar_AJ	R1	SE	0	0	0	0	.	4	20	Healds	Grapefruit	2	Drip	Interior	1	S
15_4_S	Oscar_AJ	R1	SW	0	0	0	0	.	4	20	Healds	Grapefruit	2	Drip	Interior	1	S
15_4_S	Oscar_AJ	Trap	NE	0	0	0	0	.	5	21	Healds	Grapefruit	2	Drip	Interior	1	S
15_4_S	Oscar_AJ	Trap	NW	0	0	0	0	.	5	21	Healds	Grapefruit	2	Drip	Interior	1	S
15_4_S	Oscar_AJ	Trap	SE	0	0	0	0	.	5	21	Healds	Grapefruit	2	Drip	Interior	1	S
15_4_S	Oscar_AJ	Trap	SW	0	0	0	0	.	5	21	Healds	Grapefruit	2	Drip	Interior	1	S
15_4_S	Oscar_AJ	Adj	NE	0	0	0	0	.	5	21	Healds	Grapefruit	2	Drip	Interior	1	S
15_4_S	Oscar_AJ	Adj	NW	0	0	0	0	.	5	21	Healds	Grapefruit	2	Drip	Interior	1	S
15_4_S	Oscar_AJ	Adj	SE	0	0	0	0	.	5	21	Healds	Grapefruit	2	Drip	Interior	1	S
15_4_S	Oscar_AJ	Adj	SW	0	0	0	0	.	5	21	Healds	Grapefruit	2	Drip	Interior	1	S
15_4_S	Oscar_AJ	R1	NE	0	0	0	0	.	5	21	Healds	Grapefruit	2	Drip	Interior	1	S
15_4_S	Oscar_AJ	R1	NW	0	0	0	0	.	5	21	Healds	Grapefruit	2	Drip	Interior	1	S
15_4_S	Oscar_AJ	R1	SE	0	0	0	0	.	5	21	Healds	Grapefruit	2	Drip	Interior	1	S
15_4_S	Oscar_AJ	R1	SW	0	0	0	0	.	5	21	Healds	Grapefruit	2	Drip	Interior	1	S
15_4_S	Oscar_AJ	Trap	NE	0	0	0	0	.	5	23	Healds	Grapefruit	2	Drip	Interior	1	S
15_4_S	Oscar_AJ	Trap	NW	0	0	0	0	.	5	23	Healds	Grapefruit	2	Drip	Interior	1	S
15_4_S	Oscar_AJ	Trap	SE	0	0	0	0	.	5	23	Healds	Grapefruit	2	Drip	Interior	1	S
15_4_S	Oscar_AJ	Trap	SW	0	0	0	0	.	5	23	Healds	Grapefruit	2	Drip	Interior	1	S
15_4_S	Oscar_AJ	Adj	NE	0	0	0	0	.	5	23	Healds	Grapefruit	2	Drip	Interior	1	S
15_4_S	Oscar_AJ	Adj	NW	0	0	0	0	.	5	23	Healds	Grapefruit	2	Drip	Interior	1	S
15_4_S	Oscar_AJ	Adj	SE	0	0	0	0	.	5	23	Healds	Grapefruit	2	Drip	Interior	1	S
15_4_S	Oscar_AJ	Adj	SW	0	0	0	0	.	5	23	Healds	Grapefruit	2	Drip	Interior	1	S
15_4_S	Oscar_AJ	R1	NE	0	0	0	0	.	5	23	Healds	Grapefruit	2	Drip	Interior	1	S
15_4_S	Oscar_AJ	R1	NW	0	0	0	0	.	5	23	Healds	Grapefruit	2	Drip	Interior	1	S
15_4_S	Oscar_AJ	R1	SE	0	0	0	0	.	5	23	Healds	Grapefruit	2	Drip	Interior	1	S
15_4_S	Oscar_AJ	R1	SW	0	0	0	0	.	5	23	Healds	Grapefruit	2	Drip	Interior	1	S
15_4_S	Oscar_AJ	Trap	NE	0	0	0	0	.	5	24	Healds	Grapefruit	2	Drip	Interior	1	S
15_4_S	Oscar_AJ	Trap	NW	0.4	3	0	0	.	5	24	Healds	Grapefruit	2	Drip	Interior	1	S
15_4_S	Oscar_AJ	Trap	SE	0	0	0	0	.	5	24	Healds	Grapefruit	2	Drip	Interior	1	S
15_4_S	Oscar_AJ	Trap	SW	0	0	0	0	.	5	24	Healds	Grapefruit	2	Drip	Interior	1	S
15_4_S	Oscar_AJ	Adj	NE	0	0	0	0	.	5	24	Healds	Grapefruit	2	Drip	Interior	1	S
15_4_S	Oscar_AJ	Adj	NW	0	0	0	0	.	5	24	Healds	Grapefruit	2	Drip	Interior	1	S
15_4_S	Oscar_AJ	Adj	SE	0	0	0	0	.	5	24	Healds	Grapefruit	2	Drip	Interior	1	S
15_4_S	Oscar_AJ	Adj	SW	0.2	1	0	0	.	5	24	Healds	Grapefruit	2	Drip	Interior	1	S
15_4_S	Oscar_AJ	R1	NE	0	0	0	0	.	5	24	Healds	Grapefruit	2	Drip	Interior	1	S
15_4_S	Oscar_AJ	R1	NW	0	0	0	0	.	5	24	Healds	Grapefruit	2	Drip	Interior	1	S
15_4_S	Oscar_AJ	R1	SE	0	0	0	0	.	5	24	Healds	Grapefruit	2	Drip	Interior	1	S
15_4_S	Oscar_AJ	R1	SW	0	0	0	0	.	5	24	Healds	Grapefruit	2	Drip	Interior	1	S
15_4_SE	Mggie_Dan	Trap	NE	0	0	0	0	N	4.5	1	Healds	Grapefruit	2	Drip	Exterior	1	SE
15_4_SE	Mggie_Dan	Trap	NW	0	0	0	0	N	4.5	1	Healds	Grapefruit	2	Drip	Exterior	1	SE
15_4_SE	Mggie_Dan	Trap	SE	0	0	0	0	N	4.5	1	Healds	Grapefruit	2	Drip	Exterior	1	SE
15_4_SE	Mggie_Dan	Trap	SW	0	0	0	0	N	4.5	1	Healds	Grapefruit	2	Drip	Exterior	1	SE
15_4_SE	Mggie_Dan	Adj	NE	0	0	0	0	N	4.5	1	Healds	Grapefruit	2	Drip	Exterior	1	SE
15_4_SE	Mggie_Dan	Adj	NW	0	0	0	0	N	4.5	1	Healds	Grapefruit	2	Drip	Exterior	1	SE
15_4_SE	Mggie_Dan	Adj	SE	0	0	0	0	N	4.5	1	Healds	Grapefruit	2	Drip	Exterior	1	SE
15_4_SE	Mggie_Dan	Adj	SW	0	0	0	0	N	4.5	1	Healds	Grapefruit	2	Drip	Exterior	1	SE
15_4_SE	Mggie_Dan	R1	NE	0	0	0	0	N	4.5	1	Healds	Grapefruit	2	Drip	Exterior	1	SE
15_4_SE	Mggie_Dan	R1	NW	0	0	0	0	N	4.5	1	Healds	Grapefruit	2	Drip	Exterior	1	SE
15_4_SE	Mggie_Dan	R1	SE	0	0	0	0	N	4.5	1	Healds	Grapefruit	2	Drip	Exterior	1	SE
15_4_SE	Mggie_Dan	R1	SW	0	0	0	0	N	4.5	1	Healds	Grapefruit	2	Drip	Exterior	1	SE
15_4_SE	Johnny_Rente	Trap	NE	0	0	0	0	N	4.5	2	Healds	Grapefruit	2	Drip	Exterior	1	SE
15_4_SE	Johnny_Rente	Trap	NW	0	0	0	0	N	4.5	2	Healds	Grapefruit	2	Drip	Exterior	1	SE
15_4_SE	Johnny_Rente	Trap	SE	0	0	0	0	Y	1.5	2	Healds	Grapefruit	2	Drip	Exterior	1	SE
15_4_SE	Johnny_Rente	Trap	SW	0	0	0	0	Y	1.5	2	Healds	Grapefruit	2	Drip	Exterior	1	SE
15_4_SE	Johnny_Rente	Adj	NE	0	0	0	0	Y	1.5	2	Healds	Grapefruit	2	Drip	Exterior	1	SE
15_4_SE	Johnny_Rente	Adj	NW	0	0	0	0	Y	1.5	2	Healds	Grapefruit	2	Drip	Exterior	1	SE
15_4_SE	Johnny_Rente	Adj	SE	0	0	0	0	Y	1.5	2	Healds	Grapefruit	2	Drip	Exterior	1	SE
15_4_SE	Johnny_Rente	Adj	SW	0	0	0	0	N	4.5	2	Healds	Grapefruit	2	Drip	Exterior	1	SE
15_4_SE	Johnny_Rente	R1	NE	0	0	0	0	N	4.5	2	Healds	Grapefruit	2	Drip	Exterior	1	SE
15_4_SE	Johnny_Rente	R1	NW	0	0	0	0	N	4.5	2	Healds	Grapefruit	2	Drip	Exterior	1	SE
15_4_SE	Johnny_Rente	R1	SE	0	0	0	0	Y	1.5	2	Healds	Grapefruit	2	Drip	Exterior	1	SE
15_4_SE	Johnny_Rente	R1	SW	0	0	0	0	Y	1.5	2	Healds	Grapefruit	2	Drip	Exterior	1	SE
15_4_SE	Oscar	Trap	NE	0	0	0	0	N	4	3	Healds	Grapefruit	2	Drip	Exterior	1	SE
15_4_SE	Oscar	Trap	NW	0.2	1	0	0	N	4	3	Healds	Grapefruit	2	Drip	Exterior	1	SE
15_4_SE	Oscar	Trap	SE	0	0	0	0	N	4	3	Healds	Grapefruit	2	Drip	Exterior	1	SE
15_4_SE	Oscar	Trap	SW	0	0	0	0	N	4	3	Healds	Grapefruit	2	Drip	Exterior	1	SE
15_4_SE	Oscar	Adj	NE	0	0	0	0	N	4	3	Healds	Grapefruit	2	Drip	Exterior	1	SE
15_4_SE	Oscar	Adj	NW	0	0	0	0	Y	3	3	Healds	Grapefruit	2	Drip	Exterior	1	SE
15_4_SE	Oscar	Adj	SE	0	0	0	0	Y	3	3	Healds	Grapefruit	2	Drip	Exterior	1	SE
15_4_SE	Oscar	Adj	SW	0	0	0	0	Y	2	3	Healds	Grapefruit	2	Drip	Exterior	1	SE
15_4_SE	Oscar	R1	NE	0	0	0	0	Y	2	3	Healds	Grapefruit	2	Drip	Exterior	1	SE
15_4_SE	Oscar	R1	NW	0.2	1	0	0	Y	2	3	Healds	Grapefruit	2	Drip	Exterior	1	SE
15_4_SE	Oscar	R1	SE	0	0	0	0	N	4	3	Healds	Grapefruit	2	Drip	Exterior	1	SE
15_4_SE	Oscar	R1	SW	0	0	0	0	N	4	3	Healds	Grapefruit	2	Drip	Exterior	1	SE
15_4_SE	OSCAR_JESSIE	Trap	NE	0.2	0	6	0	Y	0	4	Healds	Grapefruit	2	Drip	Exterior	1	SE
15_4_SE	OSCAR_JESSIE	Trap	NW	0	0	0	0	Y	4	4	Healds	Grapefruit	2	Drip	Exterior	1	SE
15_4_SE	OSCAR_JESSIE	Trap	SE	0	0	0	0	Y	4	4	Healds	Grapefruit	2	Drip	Exterior	1	SE
15_4_SE	OSCAR_JESSIE	Trap	SW	0	0	0	0	Y	4	4	Healds	Grapefruit	2	Drip	Exterior	1	SE
15_4_SE	OSCAR_JESSIE	Adj	NE	1	0	12	10	Y	1	4	Healds	Grapefruit	2	Drip	Exterior	1	SE
15_4_SE	OSCAR_JESSIE	Adj	NW	0	0	0	0	Y	0	4	Healds	Grapefruit	2	Drip	Exterior	1	SE
15_4_SE	OSCAR_JESSIE	Adj	SE	0	0	0	0	Y	4	4	Healds	Grapefruit	2	Drip	Exterior	1	SE
15_4_SE	OSCAR_JESSIE	Adj	SW	0	0	0	0	Y	4	4	Healds	Grapefruit	2	Drip	Exterior	1	SE
15_4_SE	OSCAR_JESSIE	R1	NE	0	0	0	0	Y	3	4	Healds	Grapefruit	2	Drip	Exterior	1	SE
15_4_SE	OSCAR_JESSIE	R1	NW	0	0	0	0	Y	3	4	Healds	Grapefruit	2	Drip	Exterior	1	SE
15_4_SE	OSCAR_JESSIE	R1	SE	0	0	0	0	Y	3	4	Healds	Grapefruit	2	Drip	Exterior	1	SE
15_4_SE	OSCAR_JESSIE	R1	SW	0.2	0	6	0	Y	3	4	Healds	Grapefruit	2	Drip	Exterior	1	SE
15_4_SE	OSCAR_JESSIE	Trap	NE	0	0	0	0	.	4	5	Healds	Grapefruit	2	Drip	Exterior	1	SE
15_4_SE	OSCAR_JESSIE	Trap	NW	0	0	0	0	.	4	5	Healds	Grapefruit	2	Drip	Exterior	1	SE
15_4_SE	OSCAR_JESSIE	Trap	SE	0.4	0	12	0	.	2	5	Healds	Grapefruit	2	Drip	Exterior	1	SE
15_4_SE	OSCAR_JESSIE	Trap	SW	0	0	0	0	.	4	5	Healds	Grapefruit	2	Drip	Exterior	1	SE
15_4_SE	OSCAR_JESSIE	Adj	NE	0	0	0	0	.	4	5	Healds	Grapefruit	2	Drip	Exterior	1	SE
15_4_SE	OSCAR_JESSIE	Adj	NW	0	0	0	0	.	4	5	Healds	Grapefruit	2	Drip	Exterior	1	SE
15_4_SE	OSCAR_JESSIE	Adj	SE	0	0	0	0	.	4	5	Healds	Grapefruit	2	Drip	Exterior	1	SE
15_4_SE	OSCAR_JESSIE	Adj	SW	0	0	0	0	.	4	5	Healds	Grapefruit	2	Drip	Exterior	1	SE
15_4_SE	OSCAR_JESSIE	R1	NE	0	0	0	0	.	4	5	Healds	Grapefruit	2	Drip	Exterior	1	SE
15_4_SE	OSCAR_JESSIE	R1	NW	0	0	0	0	.	4	5	Healds	Grapefruit	2	Drip	Exterior	1	SE
15_4_SE	OSCAR_JESSIE	R1	SE	0	0	0	0	.	4	5	Healds	Grapefruit	2	Drip	Exterior	1	SE
15_4_SE	OSCAR_JESSIE	R1	SW	0	0	0	0	.	4	5	Healds	Grapefruit	2	Drip	Exterior	1	SE
15_4_SE	JESSIE_ANGEL	Trap	NE	0	0	0	0	.	5	6	Healds	Grapefruit	2	Drip	Exterior	1	SE
15_4_SE	JESSIE_ANGEL	Trap	NW	0	0	0	0	.	5	6	Healds	Grapefruit	2	Drip	Exterior	1	SE
15_4_SE	JESSIE_ANGEL	Trap	SE	0	0	0	0	.	5	6	Healds	Grapefruit	2	Drip	Exterior	1	SE
15_4_SE	JESSIE_ANGEL	Trap	SW	0.2	2	0	0	.	5	6	Healds	Grapefruit	2	Drip	Exterior	1	SE
15_4_SE	JESSIE_ANGEL	Adj	NE	0	0	0	0	.	5	6	Healds	Grapefruit	2	Drip	Exterior	1	SE
15_4_SE	JESSIE_ANGEL	Adj	NW	0	0	0	0	.	5	6	Healds	Grapefruit	2	Drip	Exterior	1	SE
15_4_SE	JESSIE_ANGEL	Adj	SE	0	0	0	0	.	5	6	Healds	Grapefruit	2	Drip	Exterior	1	SE
15_4_SE	JESSIE_ANGEL	Adj	SW	0	0	0	0	.	5	6	Healds	Grapefruit	2	Drip	Exterior	1	SE
15_4_SE	JESSIE_ANGEL	R1	NE	0	0	0	0	.	5	6	Healds	Grapefruit	2	Drip	Exterior	1	SE
15_4_SE	JESSIE_ANGEL	R1	NW	0	0	0	0	.	5	6	Healds	Grapefruit	2	Drip	Exterior	1	SE
15_4_SE	JESSIE_ANGEL	R1	SE	0.2	1	0	0	.	5	6	Healds	Grapefruit	2	Drip	Exterior	1	SE
15_4_SE	JESSIE_ANGEL	R1	SW	0	0	0	0	.	5	6	Healds	Grapefruit	2	Drip	Exterior	1	SE
15_4_SE	OSCAR_JESSIE	Trap	NE	0	0	0	0	.	5	7	Healds	Grapefruit	2	Drip	Exterior	1	SE
15_4_SE	OSCAR_JESSIE	Trap	NW	0	0	0	0	.	5	7	Healds	Grapefruit	2	Drip	Exterior	1	SE
15_4_SE	OSCAR_JESSIE	Trap	SE	0	0	0	0	.	5	7	Healds	Grapefruit	2	Drip	Exterior	1	SE
15_4_SE	OSCAR_JESSIE	Trap	SW	0	0	0	0	.	5	7	Healds	Grapefruit	2	Drip	Exterior	1	SE
15_4_SE	OSCAR_JESSIE	Adj	NE	0	0	0	0	.	5	7	Healds	Grapefruit	2	Drip	Exterior	1	SE
15_4_SE	OSCAR_JESSIE	Adj	NW	0	0	0	0	.	5	7	Healds	Grapefruit	2	Drip	Exterior	1	SE
15_4_SE	OSCAR_JESSIE	Adj	SE	0	0	0	0	.	5	7	Healds	Grapefruit	2	Drip	Exterior	1	SE
15_4_SE	OSCAR_JESSIE	Adj	SW	0	0	0	0	.	5	7	Healds	Grapefruit	2	Drip	Exterior	1	SE
15_4_SE	OSCAR_JESSIE	R1	NE	0	0	0	0	.	5	7	Healds	Grapefruit	2	Drip	Exterior	1	SE
15_4_SE	OSCAR_JESSIE	R1	NW	0	0	0	0	.	5	7	Healds	Grapefruit	2	Drip	Exterior	1	SE
15_4_SE	OSCAR_JESSIE	R1	SE	0	0	0	0	.	5	7	Healds	Grapefruit	2	Drip	Exterior	1	SE
15_4_SE	OSCAR_JESSIE	R1	SW	0	0	0	0	.	5	7	Healds	Grapefruit	2	Drip	Exterior	1	SE
15_4_SE	OSCAR_JESSIE	Trap	NE	0	0	0	0	.	5	8	Healds	Grapefruit	2	Drip	Exterior	1	SE
15_4_SE	OSCAR_JESSIE	Trap	NW	0	0	0	0	.	5	8	Healds	Grapefruit	2	Drip	Exterior	1	SE
15_4_SE	OSCAR_JESSIE	Trap	SE	0	0	0	0	.	5	8	Healds	Grapefruit	2	Drip	Exterior	1	SE
15_4_SE	OSCAR_JESSIE	Trap	SW	0	0	0	0	.	5	8	Healds	Grapefruit	2	Drip	Exterior	1	SE
15_4_SE	OSCAR_JESSIE	Adj	NE	0	0	0	0	.	5	8	Healds	Grapefruit	2	Drip	Exterior	1	SE
15_4_SE	OSCAR_JESSIE	Adj	NW	0	0	0	0	.	5	8	Healds	Grapefruit	2	Drip	Exterior	1	SE
15_4_SE	OSCAR_JESSIE	Adj	SE	0	0	0	0	.	5	8	Healds	Grapefruit	2	Drip	Exterior	1	SE
15_4_SE	OSCAR_JESSIE	Adj	SW	0	0	0	0	.	5	8	Healds	Grapefruit	2	Drip	Exterior	1	SE
15_4_SE	OSCAR_JESSIE	R1	NE	0	0	0	0	.	5	8	Healds	Grapefruit	2	Drip	Exterior	1	SE
15_4_SE	OSCAR_JESSIE	R1	NW	0	0	0	0	.	5	8	Healds	Grapefruit	2	Drip	Exterior	1	SE
15_4_SE	OSCAR_JESSIE	R1	SE	0	0	0	0	.	5	8	Healds	Grapefruit	2	Drip	Exterior	1	SE
15_4_SE	OSCAR_JESSIE	R1	SW	0	0	0	0	.	5	8	Healds	Grapefruit	2	Drip	Exterior	1	SE
15_4_SE	OSCAR_JESSIE	Trap	NE	.	.	.	.	.	.	9	Healds	Grapefruit	2	Drip	Exterior	1	SE
15_4_SE	OSCAR_JESSIE	Trap	NW	.	.	.	.	.	.	9	Healds	Grapefruit	2	Drip	Exterior	1	SE
15_4_SE	OSCAR_JESSIE	Trap	SE	.	.	.	.	.	.	9	Healds	Grapefruit	2	Drip	Exterior	1	SE
15_4_SE	OSCAR_JESSIE	Trap	SW	.	.	.	.	.	.	9	Healds	Grapefruit	2	Drip	Exterior	1	SE
15_4_SE	OSCAR_JESSIE	Adj	NE	.	.	.	.	.	.	9	Healds	Grapefruit	2	Drip	Exterior	1	SE
15_4_SE	OSCAR_JESSIE	Adj	NW	.	.	.	.	.	.	9	Healds	Grapefruit	2	Drip	Exterior	1	SE
15_4_SE	OSCAR_JESSIE	Adj	SE	.	.	.	.	.	.	9	Healds	Grapefruit	2	Drip	Exterior	1	SE
15_4_SE	OSCAR_JESSIE	Adj	SW	.	.	.	.	.	.	9	Healds	Grapefruit	2	Drip	Exterior	1	SE
15_4_SE	OSCAR_JESSIE	R1	NE	.	.	.	.	.	.	9	Healds	Grapefruit	2	Drip	Exterior	1	SE
15_4_SE	OSCAR_JESSIE	R1	NW	.	.	.	.	.	.	9	Healds	Grapefruit	2	Drip	Exterior	1	SE
15_4_SE	OSCAR_JESSIE	R1	SE	.	.	.	.	.	.	9	Healds	Grapefruit	2	Drip	Exterior	1	SE
15_4_SE	OSCAR_JESSIE	R1	SW	.	.	.	.	.	.	9	Healds	Grapefruit	2	Drip	Exterior	1	SE
15_4_SE	OSCAR_JESSIE	Trap	NE	0	0	0	0	.	5	11	Healds	Grapefruit	2	Drip	Exterior	1	SE
15_4_SE	OSCAR_JESSIE	Trap	NW	0	0	0	0	.	5	11	Healds	Grapefruit	2	Drip	Exterior	1	SE
15_4_SE	OSCAR_JESSIE	Trap	SE	0	0	0	0	.	5	11	Healds	Grapefruit	2	Drip	Exterior	1	SE
15_4_SE	OSCAR_JESSIE	Trap	SW	0	0	0	0	.	5	11	Healds	Grapefruit	2	Drip	Exterior	1	SE
15_4_SE	OSCAR_JESSIE	Adj	NE	0	0	0	0	.	5	11	Healds	Grapefruit	2	Drip	Exterior	1	SE
15_4_SE	OSCAR_JESSIE	Adj	NW	0	0	0	0	.	5	11	Healds	Grapefruit	2	Drip	Exterior	1	SE
15_4_SE	OSCAR_JESSIE	Adj	SE	0	0	0	0	.	5	11	Healds	Grapefruit	2	Drip	Exterior	1	SE
15_4_SE	OSCAR_JESSIE	Adj	SW	0	0	0	0	.	5	11	Healds	Grapefruit	2	Drip	Exterior	1	SE
15_4_SE	OSCAR_JESSIE	R1	NE	0	0	0	0	.	5	11	Healds	Grapefruit	2	Drip	Exterior	1	SE
15_4_SE	OSCAR_JESSIE	R1	NW	0	0	0	0	.	5	11	Healds	Grapefruit	2	Drip	Exterior	1	SE
15_4_SE	OSCAR_JESSIE	R1	SE	0	0	0	0	.	5	11	Healds	Grapefruit	2	Drip	Exterior	1	SE
15_4_SE	OSCAR_JESSIE	R1	SW	0	0	0	0	.	5	11	Healds	Grapefruit	2	Drip	Exterior	1	SE
15_4_SE	OSCAR_JESSIE	Trap	NE	0	0	0	0	.	5	12	Healds	Grapefruit	2	Drip	Exterior	1	SE
15_4_SE	OSCAR_JESSIE	Trap	NW	0	0	0	0	.	5	12	Healds	Grapefruit	2	Drip	Exterior	1	SE
15_4_SE	OSCAR_JESSIE	Trap	SE	0	0	0	0	.	5	12	Healds	Grapefruit	2	Drip	Exterior	1	SE
15_4_SE	OSCAR_JESSIE	Trap	SW	0	0	0	0	.	5	12	Healds	Grapefruit	2	Drip	Exterior	1	SE
15_4_SE	OSCAR_JESSIE	Adj	NE	0	0	0	0	.	5	12	Healds	Grapefruit	2	Drip	Exterior	1	SE
15_4_SE	OSCAR_JESSIE	Adj	NW	0	0	0	0	.	5	12	Healds	Grapefruit	2	Drip	Exterior	1	SE
15_4_SE	OSCAR_JESSIE	Adj	SE	0	0	0	0	.	5	12	Healds	Grapefruit	2	Drip	Exterior	1	SE
15_4_SE	OSCAR_JESSIE	Adj	SW	0	0	0	0	.	5	12	Healds	Grapefruit	2	Drip	Exterior	1	SE
15_4_SE	OSCAR_JESSIE	R1	NE	0	0	0	0	.	5	12	Healds	Grapefruit	2	Drip	Exterior	1	SE
15_4_SE	OSCAR_JESSIE	R1	NW	0	0	0	0	.	5	12	Healds	Grapefruit	2	Drip	Exterior	1	SE
15_4_SE	OSCAR_JESSIE	R1	SE	0	0	0	0	.	5	12	Healds	Grapefruit	2	Drip	Exterior	1	SE
15_4_SE	OSCAR_JESSIE	R1	SW	0	0	0	0	.	5	12	Healds	Grapefruit	2	Drip	Exterior	1	SE
15_4_SE	Oscar	Trap	NE	0.2	1	0	0	.	4	13	Healds	Grapefruit	2	Drip	Exterior	1	SE
15_4_SE	Oscar	Trap	NW	0	0	0	0	.	4	13	Healds	Grapefruit	2	Drip	Exterior	1	SE
15_4_SE	Oscar	Trap	SE	0.2	2	0	0	.	4	13	Healds	Grapefruit	2	Drip	Exterior	1	SE
15_4_SE	Oscar	Trap	SW	0	0	0	0	.	4	13	Healds	Grapefruit	2	Drip	Exterior	1	SE
15_4_SE	Oscar	Adj	NE	0.2	1	0	0	.	4	13	Healds	Grapefruit	2	Drip	Exterior	1	SE
15_4_SE	Oscar	Adj	NW	0	0	0	0	.	4	13	Healds	Grapefruit	2	Drip	Exterior	1	SE
15_4_SE	Oscar	Adj	SE	0	0	0	0	.	4	13	Healds	Grapefruit	2	Drip	Exterior	1	SE
15_4_SE	Oscar	Adj	SW	0	0	0	0	.	4	13	Healds	Grapefruit	2	Drip	Exterior	1	SE
15_4_SE	Oscar	R1	NE	0	0	0	0	.	4	13	Healds	Grapefruit	2	Drip	Exterior	1	SE
15_4_SE	Oscar	R1	NW	0	0	0	0	.	4	13	Healds	Grapefruit	2	Drip	Exterior	1	SE
15_4_SE	Oscar	R1	SE	0	0	0	0	.	4	13	Healds	Grapefruit	2	Drip	Exterior	1	SE
15_4_SE	Oscar	R1	SW	0	0	0	0	.	4	13	Healds	Grapefruit	2	Drip	Exterior	1	SE
15_4_SE	Oscar_AJ	Trap	NE	0	0	0	0	.	4	14	Healds	Grapefruit	2	Drip	Exterior	1	SE
15_4_SE	Oscar_AJ	Trap	NW	0	0	0	0	.	4	14	Healds	Grapefruit	2	Drip	Exterior	1	SE
15_4_SE	Oscar_AJ	Trap	SE	0	0	0	0	.	4	14	Healds	Grapefruit	2	Drip	Exterior	1	SE
15_4_SE	Oscar_AJ	Trap	SW	0	0	0	0	.	4	14	Healds	Grapefruit	2	Drip	Exterior	1	SE
15_4_SE	Oscar_AJ	Adj	NE	0	0	0	0	.	4	14	Healds	Grapefruit	2	Drip	Exterior	1	SE
15_4_SE	Oscar_AJ	Adj	NW	0	0	0	0	.	4	14	Healds	Grapefruit	2	Drip	Exterior	1	SE
15_4_SE	Oscar_AJ	Adj	SE	0	0	0	0	.	4	14	Healds	Grapefruit	2	Drip	Exterior	1	SE
15_4_SE	Oscar_AJ	Adj	SW	0	0	0	0	.	4	14	Healds	Grapefruit	2	Drip	Exterior	1	SE
15_4_SE	Oscar_AJ	R1	NE	0	0	0	0	.	4	14	Healds	Grapefruit	2	Drip	Exterior	1	SE
15_4_SE	Oscar_AJ	R1	NW	0	0	0	0	.	4	14	Healds	Grapefruit	2	Drip	Exterior	1	SE
15_4_SE	Oscar_AJ	R1	SE	0	0	0	0	.	4	14	Healds	Grapefruit	2	Drip	Exterior	1	SE
15_4_SE	Oscar_AJ	R1	SW	0	0	0	0	.	4	14	Healds	Grapefruit	2	Drip	Exterior	1	SE
15_4_SE	Oscar_AJ	Trap	NE	0	0	0	0	.	4	15	Healds	Grapefruit	2	Drip	Exterior	1	SE
15_4_SE	Oscar_AJ	Trap	NW	0	0	0	0	.	4	15	Healds	Grapefruit	2	Drip	Exterior	1	SE
15_4_SE	Oscar_AJ	Trap	SE	0	0	0	0	.	4	15	Healds	Grapefruit	2	Drip	Exterior	1	SE
15_4_SE	Oscar_AJ	Trap	SW	0	0	0	0	.	4	15	Healds	Grapefruit	2	Drip	Exterior	1	SE
15_4_SE	Oscar_AJ	Adj	NE	0	0	0	0	.	4	15	Healds	Grapefruit	2	Drip	Exterior	1	SE
15_4_SE	Oscar_AJ	Adj	NW	0	0	0	0	.	4	15	Healds	Grapefruit	2	Drip	Exterior	1	SE
15_4_SE	Oscar_AJ	Adj	SE	0	0	0	0	.	4	15	Healds	Grapefruit	2	Drip	Exterior	1	SE
15_4_SE	Oscar_AJ	Adj	SW	0	0	0	0	.	4	15	Healds	Grapefruit	2	Drip	Exterior	1	SE
15_4_SE	Oscar_AJ	R1	NE	0	0	0	0	.	4	15	Healds	Grapefruit	2	Drip	Exterior	1	SE
15_4_SE	Oscar_AJ	R1	NW	0	0	0	0	.	4	15	Healds	Grapefruit	2	Drip	Exterior	1	SE
15_4_SE	Oscar_AJ	R1	SE	0	0	0	0	.	4	15	Healds	Grapefruit	2	Drip	Exterior	1	SE
15_4_SE	Oscar_AJ	R1	SW	0	0	0	0	.	4	15	Healds	Grapefruit	2	Drip	Exterior	1	SE
15_4_SE	Oscar_AJ	Trap	NE	1	6	21	0	.	3	16	Healds	Grapefruit	2	Drip	Exterior	1	SE
15_4_SE	Oscar_AJ	Trap	NW	0.6	5	12	0	.	3	16	Healds	Grapefruit	2	Drip	Exterior	1	SE
15_4_SE	Oscar_AJ	Trap	SE	1	4	24	16	.	3	16	Healds	Grapefruit	2	Drip	Exterior	1	SE
15_4_SE	Oscar_AJ	Trap	SW	0.8	3	13	0	.	3	16	Healds	Grapefruit	2	Drip	Exterior	1	SE
15_4_SE	Oscar_AJ	Adj	NE	0	0	0	0	.	3	16	Healds	Grapefruit	2	Drip	Exterior	1	SE
15_4_SE	Oscar_AJ	Adj	NW	0	0	0	0	.	3	16	Healds	Grapefruit	2	Drip	Exterior	1	SE
15_4_SE	Oscar_AJ	Adj	SE	0	0	0	0	.	3	16	Healds	Grapefruit	2	Drip	Exterior	1	SE
15_4_SE	Oscar_AJ	Adj	SW	0.6	3	16	0	.	3	16	Healds	Grapefruit	2	Drip	Exterior	1	SE
15_4_SE	Oscar_AJ	R1	NE	0.5	1	0	0	.	3	16	Healds	Grapefruit	2	Drip	Exterior	1	SE
15_4_SE	Oscar_AJ	R1	NW	0.4	5	11	0	.	3	16	Healds	Grapefruit	2	Drip	Exterior	1	SE
15_4_SE	Oscar_AJ	R1	SE	0	0	0	0	.	3	16	Healds	Grapefruit	2	Drip	Exterior	1	SE
15_4_SE	Oscar_AJ	R1	SW	0	0	0	0	.	3	16	Healds	Grapefruit	2	Drip	Exterior	1	SE
15_4_SE	Oscar_AJ	Trap	NE	0	0	0	0	.	3	17	Healds	Grapefruit	2	Drip	Exterior	1	SE
15_4_SE	Oscar_AJ	Trap	NW	0	0	0	0	.	3	17	Healds	Grapefruit	2	Drip	Exterior	1	SE
15_4_SE	Oscar_AJ	Trap	SE	0	0	0	0	.	4	17	Healds	Grapefruit	2	Drip	Exterior	1	SE
15_4_SE	Oscar_AJ	Trap	SW	0	0	0	0	.	4	17	Healds	Grapefruit	2	Drip	Exterior	1	SE
15_4_SE	Oscar_AJ	Adj	NE	0	0	0	0	.	4	17	Healds	Grapefruit	2	Drip	Exterior	1	SE
15_4_SE	Oscar_AJ	Adj	NW	0	0	0	0	.	4	17	Healds	Grapefruit	2	Drip	Exterior	1	SE
15_4_SE	Oscar_AJ	Adj	SE	0	0	0	0	.	4	17	Healds	Grapefruit	2	Drip	Exterior	1	SE
15_4_SE	Oscar_AJ	Adj	SW	0	0	0	0	.	5	17	Healds	Grapefruit	2	Drip	Exterior	1	SE
15_4_SE	Oscar_AJ	R1	NE	0	0	0	0	.	4	17	Healds	Grapefruit	2	Drip	Exterior	1	SE
15_4_SE	Oscar_AJ	R1	NW	0	0	0	0	.	4	17	Healds	Grapefruit	2	Drip	Exterior	1	SE
15_4_SE	Oscar_AJ	R1	SE	0	0	0	0	.	4	17	Healds	Grapefruit	2	Drip	Exterior	1	SE
15_4_SE	Oscar_AJ	R1	SW	0	0	0	0	.	4	17	Healds	Grapefruit	2	Drip	Exterior	1	SE
15_4_SE	Oscar_AJ	Trap	NE	0	0	0	0	.	4	18	Healds	Grapefruit	2	Drip	Exterior	1	SE
15_4_SE	Oscar_AJ	Trap	NW	0	0	0	0	.	4	18	Healds	Grapefruit	2	Drip	Exterior	1	SE
15_4_SE	Oscar_AJ	Trap	SE	0	0	0	0	.	4	18	Healds	Grapefruit	2	Drip	Exterior	1	SE
15_4_SE	Oscar_AJ	Trap	SW	0	0	0	0	.	4	18	Healds	Grapefruit	2	Drip	Exterior	1	SE
15_4_SE	Oscar_AJ	Adj	NE	0	0	0	0	.	4	18	Healds	Grapefruit	2	Drip	Exterior	1	SE
15_4_SE	Oscar_AJ	Adj	NW	0	0	0	0	.	4	18	Healds	Grapefruit	2	Drip	Exterior	1	SE
15_4_SE	Oscar_AJ	Adj	SE	0	0	0	0	.	4	18	Healds	Grapefruit	2	Drip	Exterior	1	SE
15_4_SE	Oscar_AJ	Adj	SW	0	0	0	0	.	4	18	Healds	Grapefruit	2	Drip	Exterior	1	SE
15_4_SE	Oscar_AJ	R1	NE	0	0	0	0	.	4	18	Healds	Grapefruit	2	Drip	Exterior	1	SE
15_4_SE	Oscar_AJ	R1	NW	0	0	0	0	.	4	18	Healds	Grapefruit	2	Drip	Exterior	1	SE
15_4_SE	Oscar_AJ	R1	SE	0	0	0	0	.	4	18	Healds	Grapefruit	2	Drip	Exterior	1	SE
15_4_SE	Oscar_AJ	R1	SW	0	0	0	0	.	4	18	Healds	Grapefruit	2	Drip	Exterior	1	SE
15_4_SE	Oscar_AJ	Trap	NE	0	0	0	0	.	5	19	Healds	Grapefruit	2	Drip	Exterior	1	SE
15_4_SE	Oscar_AJ	Trap	NW	0	0	0	0	.	5	19	Healds	Grapefruit	2	Drip	Exterior	1	SE
15_4_SE	Oscar_AJ	Trap	SE	0	0	0	0	.	5	19	Healds	Grapefruit	2	Drip	Exterior	1	SE
15_4_SE	Oscar_AJ	Trap	SW	0	0	0	0	.	5	19	Healds	Grapefruit	2	Drip	Exterior	1	SE
15_4_SE	Oscar_AJ	Adj	NE	0	0	0	0	.	5	19	Healds	Grapefruit	2	Drip	Exterior	1	SE
15_4_SE	Oscar_AJ	Adj	NW	0	0	0	0	.	5	19	Healds	Grapefruit	2	Drip	Exterior	1	SE
15_4_SE	Oscar_AJ	Adj	SE	0	0	0	0	.	5	19	Healds	Grapefruit	2	Drip	Exterior	1	SE
15_4_SE	Oscar_AJ	Adj	SW	0	0	0	0	.	5	19	Healds	Grapefruit	2	Drip	Exterior	1	SE
15_4_SE	Oscar_AJ	R1	NE	0	0	0	0	.	5	19	Healds	Grapefruit	2	Drip	Exterior	1	SE
15_4_SE	Oscar_AJ	R1	NW	0	0	0	0	.	5	19	Healds	Grapefruit	2	Drip	Exterior	1	SE
15_4_SE	Oscar_AJ	R1	SE	0	0	0	0	.	5	19	Healds	Grapefruit	2	Drip	Exterior	1	SE
15_4_SE	Oscar_AJ	R1	SW	0.2	2	0	0	.	5	19	Healds	Grapefruit	2	Drip	Exterior	1	SE
15_4_SE	Oscar_AJ	Trap	NE	0	0	0	0	.	5	20	Healds	Grapefruit	2	Drip	Exterior	1	SE
15_4_SE	Oscar_AJ	Trap	NW	0	0	0	0	.	5	20	Healds	Grapefruit	2	Drip	Exterior	1	SE
15_4_SE	Oscar_AJ	Trap	SE	0	0	0	0	.	5	20	Healds	Grapefruit	2	Drip	Exterior	1	SE
15_4_SE	Oscar_AJ	Trap	SW	0	0	0	0	.	5	20	Healds	Grapefruit	2	Drip	Exterior	1	SE
15_4_SE	Oscar_AJ	Adj	NE	0	0	0	0	.	5	20	Healds	Grapefruit	2	Drip	Exterior	1	SE
15_4_SE	Oscar_AJ	Adj	NW	0	0	0	0	.	5	20	Healds	Grapefruit	2	Drip	Exterior	1	SE
15_4_SE	Oscar_AJ	Adj	SE	0	0	0	0	.	5	20	Healds	Grapefruit	2	Drip	Exterior	1	SE
15_4_SE	Oscar_AJ	Adj	SW	0	0	0	0	.	5	20	Healds	Grapefruit	2	Drip	Exterior	1	SE
15_4_SE	Oscar_AJ	R1	NE	0	0	0	0	.	5	20	Healds	Grapefruit	2	Drip	Exterior	1	SE
15_4_SE	Oscar_AJ	R1	NW	0	0	0	0	.	5	20	Healds	Grapefruit	2	Drip	Exterior	1	SE
15_4_SE	Oscar_AJ	R1	SE	0	0	0	0	.	5	20	Healds	Grapefruit	2	Drip	Exterior	1	SE
15_4_SE	Oscar_AJ	R1	SW	0	0	0	0	.	5	20	Healds	Grapefruit	2	Drip	Exterior	1	SE
15_4_SE	Oscar_AJ	Trap	NE	0	0	0	0	.	5	21	Healds	Grapefruit	2	Drip	Exterior	1	SE
15_4_SE	Oscar_AJ	Trap	NW	0	0	0	0	.	5	21	Healds	Grapefruit	2	Drip	Exterior	1	SE
15_4_SE	Oscar_AJ	Trap	SE	0	0	0	0	.	5	21	Healds	Grapefruit	2	Drip	Exterior	1	SE
15_4_SE	Oscar_AJ	Trap	SW	0	0	0	0	.	5	21	Healds	Grapefruit	2	Drip	Exterior	1	SE
15_4_SE	Oscar_AJ	Adj	NE	0	0	0	0	.	5	21	Healds	Grapefruit	2	Drip	Exterior	1	SE
15_4_SE	Oscar_AJ	Adj	NW	0	0	0	0	.	5	21	Healds	Grapefruit	2	Drip	Exterior	1	SE
15_4_SE	Oscar_AJ	Adj	SE	0	0	0	0	.	5	21	Healds	Grapefruit	2	Drip	Exterior	1	SE
15_4_SE	Oscar_AJ	Adj	SW	0	0	0	0	.	5	21	Healds	Grapefruit	2	Drip	Exterior	1	SE
15_4_SE	Oscar_AJ	R1	NE	0	0	0	0	.	5	21	Healds	Grapefruit	2	Drip	Exterior	1	SE
15_4_SE	Oscar_AJ	R1	NW	0	0	0	0	.	5	21	Healds	Grapefruit	2	Drip	Exterior	1	SE
15_4_SE	Oscar_AJ	R1	SE	0	0	0	0	.	5	21	Healds	Grapefruit	2	Drip	Exterior	1	SE
15_4_SE	Oscar_AJ	R1	SW	0	0	0	0	.	5	21	Healds	Grapefruit	2	Drip	Exterior	1	SE
15_4_SE	Oscar_AJ	Trap	NE	0	0	0	0	.	5	23	Healds	Grapefruit	2	Drip	Exterior	1	SE
15_4_SE	Oscar_AJ	Trap	NW	0	0	0	0	.	5	23	Healds	Grapefruit	2	Drip	Exterior	1	SE
15_4_SE	Oscar_AJ	Trap	SE	0.2	2	0	0	.	5	23	Healds	Grapefruit	2	Drip	Exterior	1	SE
15_4_SE	Oscar_AJ	Trap	SW	0	0	0	0	.	5	23	Healds	Grapefruit	2	Drip	Exterior	1	SE
15_4_SE	Oscar_AJ	Adj	NE	0	0	0	0	.	5	23	Healds	Grapefruit	2	Drip	Exterior	1	SE
15_4_SE	Oscar_AJ	Adj	NW	0	0	0	0	.	5	23	Healds	Grapefruit	2	Drip	Exterior	1	SE
15_4_SE	Oscar_AJ	Adj	SE	0	0	0	0	.	5	23	Healds	Grapefruit	2	Drip	Exterior	1	SE
15_4_SE	Oscar_AJ	Adj	SW	0	0	0	0	.	5	23	Healds	Grapefruit	2	Drip	Exterior	1	SE
15_4_SE	Oscar_AJ	R1	NE	0	0	0	0	.	5	23	Healds	Grapefruit	2	Drip	Exterior	1	SE
15_4_SE	Oscar_AJ	R1	NW	0	0	0	0	.	5	23	Healds	Grapefruit	2	Drip	Exterior	1	SE
15_4_SE	Oscar_AJ	R1	SE	0	0	0	0	.	5	23	Healds	Grapefruit	2	Drip	Exterior	1	SE
15_4_SE	Oscar_AJ	R1	SW	0	0	0	0	.	5	23	Healds	Grapefruit	2	Drip	Exterior	1	SE
15_4_SE	Oscar_AJ	Trap	NE	0	0	0	0	.	5	24	Healds	Grapefruit	2	Drip	Exterior	1	SE
15_4_SE	Oscar_AJ	Trap	NW	0	0	0	0	.	5	24	Healds	Grapefruit	2	Drip	Exterior	1	SE
15_4_SE	Oscar_AJ	Trap	SE	0	0	0	0	.	5	24	Healds	Grapefruit	2	Drip	Exterior	1	SE
15_4_SE	Oscar_AJ	Trap	SW	0.2	1	0	0	.	5	24	Healds	Grapefruit	2	Drip	Exterior	1	SE
15_4_SE	Oscar_AJ	Adj	NE	0	0	0	0	.	5	24	Healds	Grapefruit	2	Drip	Exterior	1	SE
15_4_SE	Oscar_AJ	Adj	NW	0	0	0	0	.	5	24	Healds	Grapefruit	2	Drip	Exterior	1	SE
15_4_SE	Oscar_AJ	Adj	SE	0	0	0	0	.	5	24	Healds	Grapefruit	2	Drip	Exterior	1	SE
15_4_SE	Oscar_AJ	Adj	SW	0	0	0	0	.	5	24	Healds	Grapefruit	2	Drip	Exterior	1	SE
15_4_SE	Oscar_AJ	R1	NE	0	0	0	0	.	5	24	Healds	Grapefruit	2	Drip	Exterior	1	SE
15_4_SE	Oscar_AJ	R1	NW	0	0	0	0	.	5	24	Healds	Grapefruit	2	Drip	Exterior	1	SE
15_4_SE	Oscar_AJ	R1	SE	0	0	0	0	.	5	24	Healds	Grapefruit	2	Drip	Exterior	1	SE
15_4_SE	Oscar_AJ	R1	SW	0	0	0	0	.	5	24	Healds	Grapefruit	2	Drip	Exterior	1	SE
15_4_SW	Mggie_Dan	Trap	NE	0	0	0	0	N	4.5	1	Healds	Grapefruit	2	Drip	Interior	1	SW
15_4_SW	Mggie_Dan	Trap	NW	0.2	1	0	0	N	4.5	1	Healds	Grapefruit	2	Drip	Interior	1	SW
15_4_SW	Mggie_Dan	Trap	SE	0	0	0	0	N	4.5	1	Healds	Grapefruit	2	Drip	Interior	1	SW
15_4_SW	Mggie_Dan	Trap	SW	1	5	0	0	N	4.5	1	Healds	Grapefruit	2	Drip	Interior	1	SW
15_4_SW	Mggie_Dan	Adj	NE	0	0	0	0	Y	1.5	1	Healds	Grapefruit	2	Drip	Interior	1	SW
15_4_SW	Mggie_Dan	Adj	NW	0	0	0	0	Y	1.5	1	Healds	Grapefruit	2	Drip	Interior	1	SW
15_4_SW	Mggie_Dan	Adj	SE	0	0	0	0	N	4.5	1	Healds	Grapefruit	2	Drip	Interior	1	SW
15_4_SW	Mggie_Dan	Adj	SW	0	0	0	0	N	4.5	1	Healds	Grapefruit	2	Drip	Interior	1	SW
15_4_SW	Mggie_Dan	R1	NE	0	0	0	0	N	4.5	1	Healds	Grapefruit	2	Drip	Interior	1	SW
15_4_SW	Mggie_Dan	R1	NW	0	0	0	0	N	4.5	1	Healds	Grapefruit	2	Drip	Interior	1	SW
15_4_SW	Mggie_Dan	R1	SE	0	0	0	0	N	4.5	1	Healds	Grapefruit	2	Drip	Interior	1	SW
15_4_SW	Mggie_Dan	R1	SW	0	0	0	0	N	4.5	1	Healds	Grapefruit	2	Drip	Interior	1	SW
15_4_SW	Johnny_Rente	Trap	NE	0.2	0	20	0	Y	1.5	2	Healds	Grapefruit	2	Drip	Interior	1	SW
15_4_SW	Johnny_Rente	Trap	NW	0	0	0	0	Y	1.5	2	Healds	Grapefruit	2	Drip	Interior	1	SW
15_4_SW	Johnny_Rente	Trap	SE	0.2	0	5	0	Y	1.5	2	Healds	Grapefruit	2	Drip	Interior	1	SW
15_4_SW	Johnny_Rente	Trap	SW	0	0	0	0	Y	1.5	2	Healds	Grapefruit	2	Drip	Interior	1	SW
15_4_SW	Johnny_Rente	Adj	NE	0.2	0	15	0	Y	1.5	2	Healds	Grapefruit	2	Drip	Interior	1	SW
15_4_SW	Johnny_Rente	Adj	NW	0.2	0	10	0	Y	1.5	2	Healds	Grapefruit	2	Drip	Interior	1	SW
15_4_SW	Johnny_Rente	Adj	SE	0	0	0	0	Y	1.5	2	Healds	Grapefruit	2	Drip	Interior	1	SW
15_4_SW	Johnny_Rente	Adj	SW	0	0	0	0	Y	1.5	2	Healds	Grapefruit	2	Drip	Interior	1	SW
15_4_SW	Johnny_Rente	R1	NE	0.2	0	20	0	Y	1.5	2	Healds	Grapefruit	2	Drip	Interior	1	SW
15_4_SW	Johnny_Rente	R1	NW	0.4	0	25	10	Y	1.5	2	Healds	Grapefruit	2	Drip	Interior	1	SW
15_4_SW	Johnny_Rente	R1	SE	0	0	0	0	Y	1.5	2	Healds	Grapefruit	2	Drip	Interior	1	SW
15_4_SW	Johnny_Rente	R1	SW	0.2	0	10	0	Y	1.5	2	Healds	Grapefruit	2	Drip	Interior	1	SW
15_4_SW	Oscar	Trap	NE	0.4	4	0	0	Y	3	3	Healds	Grapefruit	2	Drip	Interior	1	SW
15_4_SW	Oscar	Trap	NW	0	0	0	0	Y	3	3	Healds	Grapefruit	2	Drip	Interior	1	SW
15_4_SW	Oscar	Trap	SE	0.2	1	0	0	Y	3	3	Healds	Grapefruit	2	Drip	Interior	1	SW
15_4_SW	Oscar	Trap	SW	0	0	0	0	Y	3	3	Healds	Grapefruit	2	Drip	Interior	1	SW
15_4_SW	Oscar	Adj	NE	0	0	0	0	Y	3	3	Healds	Grapefruit	2	Drip	Interior	1	SW
15_4_SW	Oscar	Adj	NW	0	0	0	0	Y	3	3	Healds	Grapefruit	2	Drip	Interior	1	SW
15_4_SW	Oscar	Adj	SE	0	0	0	0	Y	3	3	Healds	Grapefruit	2	Drip	Interior	1	SW
15_4_SW	Oscar	Adj	SW	0.2	1	0	0	Y	3	3	Healds	Grapefruit	2	Drip	Interior	1	SW
15_4_SW	Oscar	R1	NE	0	0	0	0	Y	3	3	Healds	Grapefruit	2	Drip	Interior	1	SW
15_4_SW	Oscar	R1	NW	0	0	0	0	Y	3	3	Healds	Grapefruit	2	Drip	Interior	1	SW
15_4_SW	Oscar	R1	SE	0	0	0	0	Y	3	3	Healds	Grapefruit	2	Drip	Interior	1	SW
15_4_SW	Oscar	R1	SW	0	0	0	0	Y	3	3	Healds	Grapefruit	2	Drip	Interior	1	SW
15_4_SW	OSCAR_JESSIE	Trap	NE	0	0	0	0	Y	4	4	Healds	Grapefruit	2	Drip	Interior	1	SW
15_4_SW	OSCAR_JESSIE	Trap	NW	0	0	0	0	Y	4	4	Healds	Grapefruit	2	Drip	Interior	1	SW
15_4_SW	OSCAR_JESSIE	Trap	SE	0	0	0	0	Y	3	4	Healds	Grapefruit	2	Drip	Interior	1	SW
15_4_SW	OSCAR_JESSIE	Trap	SW	0	0	0	0	Y	3	4	Healds	Grapefruit	2	Drip	Interior	1	SW
15_4_SW	OSCAR_JESSIE	Adj	NE	0	0	0	0	Y	3	4	Healds	Grapefruit	2	Drip	Interior	1	SW
15_4_SW	OSCAR_JESSIE	Adj	NW	0	0	0	0	Y	3	4	Healds	Grapefruit	2	Drip	Interior	1	SW
15_4_SW	OSCAR_JESSIE	Adj	SE	0	0	0	0	Y	5	4	Healds	Grapefruit	2	Drip	Interior	1	SW
15_4_SW	OSCAR_JESSIE	Adj	SW	0	0	0	0	Y	5	4	Healds	Grapefruit	2	Drip	Interior	1	SW
15_4_SW	OSCAR_JESSIE	R1	NE	0	0	0	0	Y	5	4	Healds	Grapefruit	2	Drip	Interior	1	SW
15_4_SW	OSCAR_JESSIE	R1	NW	0	0	0	0	Y	5	4	Healds	Grapefruit	2	Drip	Interior	1	SW
15_4_SW	OSCAR_JESSIE	R1	SE	0	0	0	0	Y	5	4	Healds	Grapefruit	2	Drip	Interior	1	SW
15_4_SW	OSCAR_JESSIE	R1	SW	0	0	0	0	Y	5	4	Healds	Grapefruit	2	Drip	Interior	1	SW
15_4_SW	OSCAR_JESSIE	Trap	NE	0	0	0	0	.	5	5	Healds	Grapefruit	2	Drip	Interior	1	SW
15_4_SW	OSCAR_JESSIE	Trap	NW	0	0	0	0	.	5	5	Healds	Grapefruit	2	Drip	Interior	1	SW
15_4_SW	OSCAR_JESSIE	Trap	SE	0	0	0	0	.	2	5	Healds	Grapefruit	2	Drip	Interior	1	SW
15_4_SW	OSCAR_JESSIE	Trap	SW	0.4	2	0	0	.	2	5	Healds	Grapefruit	2	Drip	Interior	1	SW
15_4_SW	OSCAR_JESSIE	Adj	NE	0	0	0	0	.	4	5	Healds	Grapefruit	2	Drip	Interior	1	SW
15_4_SW	OSCAR_JESSIE	Adj	NW	0	0	0	0	.	4	5	Healds	Grapefruit	2	Drip	Interior	1	SW
15_4_SW	OSCAR_JESSIE	Adj	SE	0	0	0	0	.	4	5	Healds	Grapefruit	2	Drip	Interior	1	SW
15_4_SW	OSCAR_JESSIE	Adj	SW	0	0	0	0	.	4	5	Healds	Grapefruit	2	Drip	Interior	1	SW
15_4_SW	OSCAR_JESSIE	R1	NE	0	0	0	0	.	4	5	Healds	Grapefruit	2	Drip	Interior	1	SW
15_4_SW	OSCAR_JESSIE	R1	NW	0.2	0	2	0	.	4	5	Healds	Grapefruit	2	Drip	Interior	1	SW
15_4_SW	OSCAR_JESSIE	R1	SE	0	0	0	0	.	4	5	Healds	Grapefruit	2	Drip	Interior	1	SW
15_4_SW	OSCAR_JESSIE	R1	SW	0	0	0	0	.	4	5	Healds	Grapefruit	2	Drip	Interior	1	SW
15_4_SW	JESSIE_ANGEL	Trap	NE	0.2	1	0	0	.	3	6	Healds	Grapefruit	2	Drip	Interior	1	SW
15_4_SW	JESSIE_ANGEL	Trap	NW	0	0	0	0	.	3	6	Healds	Grapefruit	2	Drip	Interior	1	SW
15_4_SW	JESSIE_ANGEL	Trap	SE	0	0	0	0	.	3	6	Healds	Grapefruit	2	Drip	Interior	1	SW
15_4_SW	JESSIE_ANGEL	Trap	SW	0.2	1	0	0	.	3	6	Healds	Grapefruit	2	Drip	Interior	1	SW
15_4_SW	JESSIE_ANGEL	Adj	NE	0	0	0	0	.	3	6	Healds	Grapefruit	2	Drip	Interior	1	SW
15_4_SW	JESSIE_ANGEL	Adj	NW	0	0	0	0	.	3	6	Healds	Grapefruit	2	Drip	Interior	1	SW
15_4_SW	JESSIE_ANGEL	Adj	SE	0	0	0	0	.	3	6	Healds	Grapefruit	2	Drip	Interior	1	SW
15_4_SW	JESSIE_ANGEL	Adj	SW	0	0	0	0	.	3	6	Healds	Grapefruit	2	Drip	Interior	1	SW
15_4_SW	JESSIE_ANGEL	R1	NE	0	0	0	0	.	3	6	Healds	Grapefruit	2	Drip	Interior	1	SW
15_4_SW	JESSIE_ANGEL	R1	NW	0	0	0	0	.	3	6	Healds	Grapefruit	2	Drip	Interior	1	SW
15_4_SW	JESSIE_ANGEL	R1	SE	0	0	0	0	.	3	6	Healds	Grapefruit	2	Drip	Interior	1	SW
15_4_SW	JESSIE_ANGEL	R1	SW	0	0	0	0	.	3	6	Healds	Grapefruit	2	Drip	Interior	1	SW
15_4_SW	OSCAR_JESSIE	Trap	NE	0	0	0	0	.	4	7	Healds	Grapefruit	2	Drip	Interior	1	SW
15_4_SW	OSCAR_JESSIE	Trap	NW	0	0	0	0	.	4	7	Healds	Grapefruit	2	Drip	Interior	1	SW
15_4_SW	OSCAR_JESSIE	Trap	SE	0	0	0	0	.	4	7	Healds	Grapefruit	2	Drip	Interior	1	SW
15_4_SW	OSCAR_JESSIE	Trap	SW	0	0	0	0	.	4	7	Healds	Grapefruit	2	Drip	Interior	1	SW
15_4_SW	OSCAR_JESSIE	Adj	NE	0	0	0	0	.	4	7	Healds	Grapefruit	2	Drip	Interior	1	SW
15_4_SW	OSCAR_JESSIE	Adj	NW	0	0	0	0	.	4	7	Healds	Grapefruit	2	Drip	Interior	1	SW
15_4_SW	OSCAR_JESSIE	Adj	SE	0	0	0	0	.	4	7	Healds	Grapefruit	2	Drip	Interior	1	SW
15_4_SW	OSCAR_JESSIE	Adj	SW	0	0	0	0	.	4	7	Healds	Grapefruit	2	Drip	Interior	1	SW
15_4_SW	OSCAR_JESSIE	R1	NE	0	0	0	0	.	4	7	Healds	Grapefruit	2	Drip	Interior	1	SW
15_4_SW	OSCAR_JESSIE	R1	NW	0	0	0	0	.	4	7	Healds	Grapefruit	2	Drip	Interior	1	SW
15_4_SW	OSCAR_JESSIE	R1	SE	0	0	0	0	.	4	7	Healds	Grapefruit	2	Drip	Interior	1	SW
15_4_SW	OSCAR_JESSIE	R1	SW	0	0	0	0	.	4	7	Healds	Grapefruit	2	Drip	Interior	1	SW
15_4_SW	OSCAR_JESSIE	Trap	NE	0	0	0	0	.	5	8	Healds	Grapefruit	2	Drip	Interior	1	SW
15_4_SW	OSCAR_JESSIE	Trap	NW	0	0	0	0	.	5	8	Healds	Grapefruit	2	Drip	Interior	1	SW
15_4_SW	OSCAR_JESSIE	Trap	SE	0	0	0	0	.	5	8	Healds	Grapefruit	2	Drip	Interior	1	SW
15_4_SW	OSCAR_JESSIE	Trap	SW	0	0	0	0	.	5	8	Healds	Grapefruit	2	Drip	Interior	1	SW
15_4_SW	OSCAR_JESSIE	Adj	NE	0	0	0	0	.	5	8	Healds	Grapefruit	2	Drip	Interior	1	SW
15_4_SW	OSCAR_JESSIE	Adj	NW	0	0	0	0	.	5	8	Healds	Grapefruit	2	Drip	Interior	1	SW
15_4_SW	OSCAR_JESSIE	Adj	SE	0	0	0	0	.	5	8	Healds	Grapefruit	2	Drip	Interior	1	SW
15_4_SW	OSCAR_JESSIE	Adj	SW	0	0	0	0	.	5	8	Healds	Grapefruit	2	Drip	Interior	1	SW
15_4_SW	OSCAR_JESSIE	R1	NE	0	0	0	0	.	5	8	Healds	Grapefruit	2	Drip	Interior	1	SW
15_4_SW	OSCAR_JESSIE	R1	NW	0.2	0	14	0	.	2	8	Healds	Grapefruit	2	Drip	Interior	1	SW
15_4_SW	OSCAR_JESSIE	R1	SE	0.4	2	12	0	.	3	8	Healds	Grapefruit	2	Drip	Interior	1	SW
15_4_SW	OSCAR_JESSIE	R1	SW	0	0	0	0	.	5	8	Healds	Grapefruit	2	Drip	Interior	1	SW
15_4_SW	OSCAR_JESSIE	Trap	NE	.	.	.	.	.	.	9	Healds	Grapefruit	2	Drip	Interior	1	SW
15_4_SW	OSCAR_JESSIE	Trap	NW	.	.	.	.	.	.	9	Healds	Grapefruit	2	Drip	Interior	1	SW
15_4_SW	OSCAR_JESSIE	Trap	SE	.	.	.	.	.	.	9	Healds	Grapefruit	2	Drip	Interior	1	SW
15_4_SW	OSCAR_JESSIE	Trap	SW	.	.	.	.	.	.	9	Healds	Grapefruit	2	Drip	Interior	1	SW
15_4_SW	OSCAR_JESSIE	Adj	NE	.	.	.	.	.	.	9	Healds	Grapefruit	2	Drip	Interior	1	SW
15_4_SW	OSCAR_JESSIE	Adj	NW	.	.	.	.	.	.	9	Healds	Grapefruit	2	Drip	Interior	1	SW
15_4_SW	OSCAR_JESSIE	Adj	SE	.	.	.	.	.	.	9	Healds	Grapefruit	2	Drip	Interior	1	SW
15_4_SW	OSCAR_JESSIE	Adj	SW	.	.	.	.	.	.	9	Healds	Grapefruit	2	Drip	Interior	1	SW
15_4_SW	OSCAR_JESSIE	R1	NE	.	.	.	.	.	.	9	Healds	Grapefruit	2	Drip	Interior	1	SW
15_4_SW	OSCAR_JESSIE	R1	NW	.	.	.	.	.	.	9	Healds	Grapefruit	2	Drip	Interior	1	SW
15_4_SW	OSCAR_JESSIE	R1	SE	.	.	.	.	.	.	9	Healds	Grapefruit	2	Drip	Interior	1	SW
15_4_SW	OSCAR_JESSIE	R1	SW	.	.	.	.	.	.	9	Healds	Grapefruit	2	Drip	Interior	1	SW
15_4_SW	OSCAR_JESSIE	Trap	NE	0	0	0	0	.	5	11	Healds	Grapefruit	2	Drip	Interior	1	SW
15_4_SW	OSCAR_JESSIE	Trap	NW	0	0	0	0	.	5	11	Healds	Grapefruit	2	Drip	Interior	1	SW
15_4_SW	OSCAR_JESSIE	Trap	SE	0	0	0	0	.	5	11	Healds	Grapefruit	2	Drip	Interior	1	SW
15_4_SW	OSCAR_JESSIE	Trap	SW	0	0	0	0	.	5	11	Healds	Grapefruit	2	Drip	Interior	1	SW
15_4_SW	OSCAR_JESSIE	Adj	NE	0	0	0	0	.	5	11	Healds	Grapefruit	2	Drip	Interior	1	SW
15_4_SW	OSCAR_JESSIE	Adj	NW	0	0	0	0	.	5	11	Healds	Grapefruit	2	Drip	Interior	1	SW
15_4_SW	OSCAR_JESSIE	Adj	SE	0	0	0	0	.	5	11	Healds	Grapefruit	2	Drip	Interior	1	SW
15_4_SW	OSCAR_JESSIE	Adj	SW	0	0	0	0	.	5	11	Healds	Grapefruit	2	Drip	Interior	1	SW
15_4_SW	OSCAR_JESSIE	R1	NE	0	0	0	0	.	5	11	Healds	Grapefruit	2	Drip	Interior	1	SW
15_4_SW	OSCAR_JESSIE	R1	NW	0	0	0	0	.	5	11	Healds	Grapefruit	2	Drip	Interior	1	SW
15_4_SW	OSCAR_JESSIE	R1	SE	0	0	0	0	.	5	11	Healds	Grapefruit	2	Drip	Interior	1	SW
15_4_SW	OSCAR_JESSIE	R1	SW	0	0	0	0	.	5	11	Healds	Grapefruit	2	Drip	Interior	1	SW
15_4_SW	OSCAR_JESSIE	Trap	NE	0.2	1	0	0	.	4	12	Healds	Grapefruit	2	Drip	Interior	1	SW
15_4_SW	OSCAR_JESSIE	Trap	NW	0	0	0	0	.	5	12	Healds	Grapefruit	2	Drip	Interior	1	SW
15_4_SW	OSCAR_JESSIE	Trap	SE	0	0	0	0	.	5	12	Healds	Grapefruit	2	Drip	Interior	1	SW
15_4_SW	OSCAR_JESSIE	Trap	SW	0.2	2	1	0	.	4	12	Healds	Grapefruit	2	Drip	Interior	1	SW
15_4_SW	OSCAR_JESSIE	Adj	NE	0	0	0	0	.	5	12	Healds	Grapefruit	2	Drip	Interior	1	SW
15_4_SW	OSCAR_JESSIE	Adj	NW	0	0	0	0	.	5	12	Healds	Grapefruit	2	Drip	Interior	1	SW
15_4_SW	OSCAR_JESSIE	Adj	SE	0	0	0	0	.	5	12	Healds	Grapefruit	2	Drip	Interior	1	SW
15_4_SW	OSCAR_JESSIE	Adj	SW	0	0	0	0	.	5	12	Healds	Grapefruit	2	Drip	Interior	1	SW
15_4_SW	OSCAR_JESSIE	R1	NE	0	0	0	0	.	5	12	Healds	Grapefruit	2	Drip	Interior	1	SW
15_4_SW	OSCAR_JESSIE	R1	NW	0	0	0	0	.	5	12	Healds	Grapefruit	2	Drip	Interior	1	SW
15_4_SW	OSCAR_JESSIE	R1	SE	0	0	0	0	.	5	12	Healds	Grapefruit	2	Drip	Interior	1	SW
15_4_SW	OSCAR_JESSIE	R1	SW	0	0	0	0	.	5	12	Healds	Grapefruit	2	Drip	Interior	1	SW
15_4_SW	Oscar	Trap	NE	0	0	0	0	.	4	13	Healds	Grapefruit	2	Drip	Interior	1	SW
15_4_SW	Oscar	Trap	NW	0	0	0	0	.	4	13	Healds	Grapefruit	2	Drip	Interior	1	SW
15_4_SW	Oscar	Trap	SE	0	0	0	0	.	4	13	Healds	Grapefruit	2	Drip	Interior	1	SW
15_4_SW	Oscar	Trap	SW	0	0	0	0	.	4	13	Healds	Grapefruit	2	Drip	Interior	1	SW
15_4_SW	Oscar	Adj	NE	0	0	0	0	.	4	13	Healds	Grapefruit	2	Drip	Interior	1	SW
15_4_SW	Oscar	Adj	NW	0	0	0	0	.	4	13	Healds	Grapefruit	2	Drip	Interior	1	SW
15_4_SW	Oscar	Adj	SE	0	0	0	0	.	4	13	Healds	Grapefruit	2	Drip	Interior	1	SW
15_4_SW	Oscar	Adj	SW	0	0	0	0	.	4	13	Healds	Grapefruit	2	Drip	Interior	1	SW
15_4_SW	Oscar	R1	NE	0	0	0	0	.	4	13	Healds	Grapefruit	2	Drip	Interior	1	SW
15_4_SW	Oscar	R1	NW	0	0	0	0	.	4	13	Healds	Grapefruit	2	Drip	Interior	1	SW
15_4_SW	Oscar	R1	SE	0	0	0	0	.	4	13	Healds	Grapefruit	2	Drip	Interior	1	SW
15_4_SW	Oscar	R1	SW	0	0	0	0	.	4	13	Healds	Grapefruit	2	Drip	Interior	1	SW
15_4_SW	Oscar_AJ	Trap	NE	0	0	0	0	.	5	14	Healds	Grapefruit	2	Drip	Interior	1	SW
15_4_SW	Oscar_AJ	Trap	NW	0	0	0	0	.	5	14	Healds	Grapefruit	2	Drip	Interior	1	SW
15_4_SW	Oscar_AJ	Trap	SE	0	0	0	0	.	5	14	Healds	Grapefruit	2	Drip	Interior	1	SW
15_4_SW	Oscar_AJ	Trap	SW	0	0	0	0	.	5	14	Healds	Grapefruit	2	Drip	Interior	1	SW
15_4_SW	Oscar_AJ	Adj	NE	0	0	0	0	.	5	14	Healds	Grapefruit	2	Drip	Interior	1	SW
15_4_SW	Oscar_AJ	Adj	NW	0	0	0	0	.	5	14	Healds	Grapefruit	2	Drip	Interior	1	SW
15_4_SW	Oscar_AJ	Adj	SE	0	0	0	0	.	5	14	Healds	Grapefruit	2	Drip	Interior	1	SW
15_4_SW	Oscar_AJ	Adj	SW	0	0	0	0	.	5	14	Healds	Grapefruit	2	Drip	Interior	1	SW
15_4_SW	Oscar_AJ	R1	NE	0	0	0	0	.	5	14	Healds	Grapefruit	2	Drip	Interior	1	SW
15_4_SW	Oscar_AJ	R1	NW	0	0	0	0	.	5	14	Healds	Grapefruit	2	Drip	Interior	1	SW
15_4_SW	Oscar_AJ	R1	SE	0	0	0	0	.	5	14	Healds	Grapefruit	2	Drip	Interior	1	SW
15_4_SW	Oscar_AJ	R1	SW	0	0	0	0	.	5	14	Healds	Grapefruit	2	Drip	Interior	1	SW
15_4_SW	Oscar_AJ	Trap	NE	0	0	0	0	.	4	15	Healds	Grapefruit	2	Drip	Interior	1	SW
15_4_SW	Oscar_AJ	Trap	NW	0	0	0	0	.	4	15	Healds	Grapefruit	2	Drip	Interior	1	SW
15_4_SW	Oscar_AJ	Trap	SE	0	0	0	0	.	4	15	Healds	Grapefruit	2	Drip	Interior	1	SW
15_4_SW	Oscar_AJ	Trap	SW	0	0	0	0	.	4	15	Healds	Grapefruit	2	Drip	Interior	1	SW
15_4_SW	Oscar_AJ	Adj	NE	0	0	0	0	.	4	15	Healds	Grapefruit	2	Drip	Interior	1	SW
15_4_SW	Oscar_AJ	Adj	NW	0.2	1	0	0	.	4	15	Healds	Grapefruit	2	Drip	Interior	1	SW
15_4_SW	Oscar_AJ	Adj	SE	0.2	1	0	0	.	4	15	Healds	Grapefruit	2	Drip	Interior	1	SW
15_4_SW	Oscar_AJ	Adj	SW	0.2	1	0	0	.	4	15	Healds	Grapefruit	2	Drip	Interior	1	SW
15_4_SW	Oscar_AJ	R1	NE	0	0	0	0	.	4	15	Healds	Grapefruit	2	Drip	Interior	1	SW
15_4_SW	Oscar_AJ	R1	NW	0	0	0	0	.	4	15	Healds	Grapefruit	2	Drip	Interior	1	SW
15_4_SW	Oscar_AJ	R1	SE	0	0	0	0	.	4	15	Healds	Grapefruit	2	Drip	Interior	1	SW
15_4_SW	Oscar_AJ	R1	SW	0	0	0	0	.	4	15	Healds	Grapefruit	2	Drip	Interior	1	SW
15_4_SW	Oscar_AJ	Trap	NE	1	4	23	16	.	3	16	Healds	Grapefruit	2	Drip	Interior	1	SW
15_4_SW	Oscar_AJ	Trap	NW	0	0	0	0	.	3	16	Healds	Grapefruit	2	Drip	Interior	1	SW
15_4_SW	Oscar_AJ	Trap	SE	0	0	0	0	.	3	16	Healds	Grapefruit	2	Drip	Interior	1	SW
15_4_SW	Oscar_AJ	Trap	SW	0	0	0	0	.	3	16	Healds	Grapefruit	2	Drip	Interior	1	SW
15_4_SW	Oscar_AJ	Adj	NE	0	0	0	0	.	3	16	Healds	Grapefruit	2	Drip	Interior	1	SW
15_4_SW	Oscar_AJ	Adj	NW	0.4	6	0	0	.	3	16	Healds	Grapefruit	2	Drip	Interior	1	SW
15_4_SW	Oscar_AJ	Adj	SE	0	0	0	0	.	3	16	Healds	Grapefruit	2	Drip	Interior	1	SW
15_4_SW	Oscar_AJ	Adj	SW	0	0	0	0	.	3	16	Healds	Grapefruit	2	Drip	Interior	1	SW
15_4_SW	Oscar_AJ	R1	NE	0	0	0	0	.	3	16	Healds	Grapefruit	2	Drip	Interior	1	SW
15_4_SW	Oscar_AJ	R1	NW	0	0	0	0	.	3	16	Healds	Grapefruit	2	Drip	Interior	1	SW
15_4_SW	Oscar_AJ	R1	SE	0	0	0	0	.	3	16	Healds	Grapefruit	2	Drip	Interior	1	SW
15_4_SW	Oscar_AJ	R1	SW	0	0	0	0	.	3	16	Healds	Grapefruit	2	Drip	Interior	1	SW
15_4_SW	Oscar_AJ	Trap	NE	0	0	0	0	.	5	17	Healds	Grapefruit	2	Drip	Interior	1	SW
15_4_SW	Oscar_AJ	Trap	NW	0	0	0	0	.	5	17	Healds	Grapefruit	2	Drip	Interior	1	SW
15_4_SW	Oscar_AJ	Trap	SE	0	0	0	0	.	5	17	Healds	Grapefruit	2	Drip	Interior	1	SW
15_4_SW	Oscar_AJ	Trap	SW	0	0	0	0	.	5	17	Healds	Grapefruit	2	Drip	Interior	1	SW
15_4_SW	Oscar_AJ	Adj	NE	0	0	0	0	.	5	17	Healds	Grapefruit	2	Drip	Interior	1	SW
15_4_SW	Oscar_AJ	Adj	NW	0	0	0	0	.	5	17	Healds	Grapefruit	2	Drip	Interior	1	SW
15_4_SW	Oscar_AJ	Adj	SE	0	0	0	0	.	5	17	Healds	Grapefruit	2	Drip	Interior	1	SW
15_4_SW	Oscar_AJ	Adj	SW	0	0	0	0	.	5	17	Healds	Grapefruit	2	Drip	Interior	1	SW
15_4_SW	Oscar_AJ	R1	NE	0	0	0	0	.	5	17	Healds	Grapefruit	2	Drip	Interior	1	SW
15_4_SW	Oscar_AJ	R1	NW	0	0	0	0	.	5	17	Healds	Grapefruit	2	Drip	Interior	1	SW
15_4_SW	Oscar_AJ	R1	SE	0	0	0	0	.	5	17	Healds	Grapefruit	2	Drip	Interior	1	SW
15_4_SW	Oscar_AJ	R1	SW	0	0	0	0	.	5	17	Healds	Grapefruit	2	Drip	Interior	1	SW
15_4_SW	Oscar_AJ	Trap	NE	0	0	0	0	.	4	18	Healds	Grapefruit	2	Drip	Interior	1	SW
15_4_SW	Oscar_AJ	Trap	NW	0	0	0	0	.	4	18	Healds	Grapefruit	2	Drip	Interior	1	SW
15_4_SW	Oscar_AJ	Trap	SE	0	0	0	0	.	4	18	Healds	Grapefruit	2	Drip	Interior	1	SW
15_4_SW	Oscar_AJ	Trap	SW	0	0	0	0	.	4	18	Healds	Grapefruit	2	Drip	Interior	1	SW
15_4_SW	Oscar_AJ	Adj	NE	0.4	1	16	0	.	4	18	Healds	Grapefruit	2	Drip	Interior	1	SW
15_4_SW	Oscar_AJ	Adj	NW	0	0	0	0	.	4	18	Healds	Grapefruit	2	Drip	Interior	1	SW
15_4_SW	Oscar_AJ	Adj	SE	0.2	1	0	0	.	4	18	Healds	Grapefruit	2	Drip	Interior	1	SW
15_4_SW	Oscar_AJ	Adj	SW	0	0	0	0	.	4	18	Healds	Grapefruit	2	Drip	Interior	1	SW
15_4_SW	Oscar_AJ	R1	NE	0	0	0	0	.	4	18	Healds	Grapefruit	2	Drip	Interior	1	SW
15_4_SW	Oscar_AJ	R1	NW	0	0	0	0	.	4	18	Healds	Grapefruit	2	Drip	Interior	1	SW
15_4_SW	Oscar_AJ	R1	SE	0	0	0	0	.	4	18	Healds	Grapefruit	2	Drip	Interior	1	SW
15_4_SW	Oscar_AJ	R1	SW	0	0	0	0	.	4	18	Healds	Grapefruit	2	Drip	Interior	1	SW
15_4_SW	Oscar_AJ	Trap	NE	0	0	0	0	.	5	19	Healds	Grapefruit	2	Drip	Interior	1	SW
15_4_SW	Oscar_AJ	Trap	NW	0	0	0	0	.	5	19	Healds	Grapefruit	2	Drip	Interior	1	SW
15_4_SW	Oscar_AJ	Trap	SE	0	0	0	0	.	5	19	Healds	Grapefruit	2	Drip	Interior	1	SW
15_4_SW	Oscar_AJ	Trap	SW	0	0	0	0	.	5	19	Healds	Grapefruit	2	Drip	Interior	1	SW
15_4_SW	Oscar_AJ	Adj	NE	0	0	0	0	.	5	19	Healds	Grapefruit	2	Drip	Interior	1	SW
15_4_SW	Oscar_AJ	Adj	NW	0	0	0	0	.	5	19	Healds	Grapefruit	2	Drip	Interior	1	SW
15_4_SW	Oscar_AJ	Adj	SE	0	0	0	0	.	5	19	Healds	Grapefruit	2	Drip	Interior	1	SW
15_4_SW	Oscar_AJ	Adj	SW	0	0	0	0	.	5	19	Healds	Grapefruit	2	Drip	Interior	1	SW
15_4_SW	Oscar_AJ	R1	NE	0	0	0	0	.	5	19	Healds	Grapefruit	2	Drip	Interior	1	SW
15_4_SW	Oscar_AJ	R1	NW	0	0	0	0	.	5	19	Healds	Grapefruit	2	Drip	Interior	1	SW
15_4_SW	Oscar_AJ	R1	SE	0	0	0	0	.	5	19	Healds	Grapefruit	2	Drip	Interior	1	SW
15_4_SW	Oscar_AJ	R1	SW	0	0	0	0	.	5	19	Healds	Grapefruit	2	Drip	Interior	1	SW
15_4_SW	Oscar_AJ	Trap	NE	0	0	0	0	.	5	20	Healds	Grapefruit	2	Drip	Interior	1	SW
15_4_SW	Oscar_AJ	Trap	NW	0	0	0	0	.	5	20	Healds	Grapefruit	2	Drip	Interior	1	SW
15_4_SW	Oscar_AJ	Trap	SE	0.2	2	0	0	.	5	20	Healds	Grapefruit	2	Drip	Interior	1	SW
15_4_SW	Oscar_AJ	Trap	SW	0	0	0	0	.	5	20	Healds	Grapefruit	2	Drip	Interior	1	SW
15_4_SW	Oscar_AJ	Adj	NE	0	0	0	0	.	5	20	Healds	Grapefruit	2	Drip	Interior	1	SW
15_4_SW	Oscar_AJ	Adj	NW	0	0	0	0	.	5	20	Healds	Grapefruit	2	Drip	Interior	1	SW
15_4_SW	Oscar_AJ	Adj	SE	0	0	0	0	.	5	20	Healds	Grapefruit	2	Drip	Interior	1	SW
15_4_SW	Oscar_AJ	Adj	SW	0	0	0	0	.	5	20	Healds	Grapefruit	2	Drip	Interior	1	SW
15_4_SW	Oscar_AJ	R1	NE	0	0	0	0	.	5	20	Healds	Grapefruit	2	Drip	Interior	1	SW
15_4_SW	Oscar_AJ	R1	NW	0	0	0	0	.	5	20	Healds	Grapefruit	2	Drip	Interior	1	SW
15_4_SW	Oscar_AJ	R1	SE	0	0	0	0	.	5	20	Healds	Grapefruit	2	Drip	Interior	1	SW
15_4_SW	Oscar_AJ	R1	SW	0	0	0	0	.	5	20	Healds	Grapefruit	2	Drip	Interior	1	SW
15_4_SW	Oscar_AJ	Trap	NE	0	0	0	0	.	5	21	Healds	Grapefruit	2	Drip	Interior	1	SW
15_4_SW	Oscar_AJ	Trap	NW	0	0	0	0	.	5	21	Healds	Grapefruit	2	Drip	Interior	1	SW
15_4_SW	Oscar_AJ	Trap	SE	0	0	0	0	.	5	21	Healds	Grapefruit	2	Drip	Interior	1	SW
15_4_SW	Oscar_AJ	Trap	SW	0	0	0	0	.	5	21	Healds	Grapefruit	2	Drip	Interior	1	SW
15_4_SW	Oscar_AJ	Adj	NE	0	0	0	0	.	5	21	Healds	Grapefruit	2	Drip	Interior	1	SW
15_4_SW	Oscar_AJ	Adj	NW	0	0	0	0	.	5	21	Healds	Grapefruit	2	Drip	Interior	1	SW
15_4_SW	Oscar_AJ	Adj	SE	0	0	0	0	.	5	21	Healds	Grapefruit	2	Drip	Interior	1	SW
[truncated: 34,460 more rows]
