# Supplementary material for: Living on the Edges: Spatial Niche Occupation of Asian Citrus Psyllid, Diaphorina citri Kuwayama (Hemiptera: Liviidae), in Citrus Groves
Source: PLoS One. 2015 Jul 20;10(7):e0131917. doi: 10.1371/journal.pone.0131917 (PMC4507854; doi:10.1371/journal.pone.0131917)
Supplement: S4 Appendix — (XLSX) [file pone.0131917.s004.xlsx]

## Sheet: Area-wide Data2009
Date	Sample_wk	N Rows	Mean(ACP_Adults, Grapefruit, Adj)	Mean(ACP_Adults, Grapefruit, R1)	Mean(ACP_Adults, Grapefruit, Trap)	Cum_AdGfr_Adj	Cum_AdGfr_Int	Cum_AdGfr_Per	Mean(ACP_Adults, Orange, Adj)	Mean(ACP_Adults, Orange, R1)	Mean(ACP_Adults, Orange, Trap)	Cum_AdOr_Adj	Cum_AdOr_Int	Cum_AdOr_Per	Mean(ACP_Nymphs, Grapefruit, Adj)	Mean(ACP_Nymphs, Grapefruit, R1)	Mean(ACP_Nymphs, Grapefruit, Trap)	Mean(ACP_Nymphs, Orange, Adj)	Mean(ACP_Nymphs, Orange, R1)	Mean(ACP_Nymphs, Orange, Trap)	Mean(ACP_Eggs, Grapefruit, Adj)	Mean(ACP_Eggs, Grapefruit, R1)	Mean(ACP_Eggs, Grapefruit, Trap)	Mean(ACP_Eggs, Orange, Adj)	Mean(ACP_Eggs, Orange, R1)	Mean(ACP_Eggs, Orange, Trap)	Mean(True_PerInf, Grapefruit, Adj)	Mean(True_PerInf, Grapefruit, R1)	Mean(True_PerInf, Grapefruit, Trap)	Mean(True_PerInf, Orange, Adj)	Mean(True_PerInf, Orange, R1)	Mean(True_PerInf, Orange, Trap)
2009-02-16	1	1416	0.20339	0.0912162	0.266892	0.20339	0.0912162	0.266892	0.471591	0.323864	0.636364	0.471591	0.323864	0.636364	0.314189	0.310811	1.05424	1.625	2.14773	1.51705	1.29514	0.989583	0.850174	0.903409	2.11932	0.903409	5.40541	3.37838	8.71622	16.3636	16.8182	19.3182
2009-02-26	2	1680	0	0.00274725	0.0137363	0.20339	0.0939635	0.280628	0.0306122	0.0204082	0.0612245	0.502203	0.344272	0.697588	0.840659	0.912088	0.972527	0.622449	1.36735	0.984694	0	0.0274725	0.0412088	0.0765306	0.0408163	0.0255102	1.59341	2.25275	2.08791	2.2449	4.38776	2.85714
2009-03-16	3	1632	0.101124	0.0758427	0.148876	0.304513	0.169806	0.429505	0.188889	0.0888889	0.288889	0.691092	0.433161	0.986477	0	0	0	0	0	0	0	0	0	0	0.138889	0	1.68539	1.23596	2.92135	3.22222	1.66667	4.77778
2009-03-31	4	1800	0.133721	0.0988372	0.104651	0.438234	0.268643	0.534156	0.1875	0.197917	0.140625	0.878592	0.631077	1.1271	1.4564	0.898256	0.909884	0.0520833	0.302083	0.510417	0.968023	0.81686	0.747093	0	0	0.317708	5.34884	3.83721	4.18605	3.02083	3.54167	2.91667
2009-04-15	5	1824	0.229592	0.334184	0.316327	0.667826	0.602827	0.850482	0.377451	0.0686275	0.29902	1.25604	0.699705	1.42612	1.11224	0.709184	1.29592	1.30392	0.47549	2.68137	0.170918	0.168367	0.306905	0.818627	0	2.13235	2.95918	4.13265	4.7449	5.29412	1.76471	8.62745
2009-04-29	6	1680	0.19186	0.19186	0.656977	0.859687	0.794688	1.50746	0.5	0.078125	0.770408	1.75604	0.77783	2.19653	0.0232558	0.508721	1.88663	2.11458	0.427083	3.69898	0	0.357558	1.05814	0.885417	0.151042	0.994898	2.5	2.44186	5.69767	5.83333	1.14583	11.5306
2009-05-13	7	1668	0.182796	0.0322581	0.0539084	1.04248	0.826946	1.56137	0.25	0.0327869	0.157609	2.00604	0.810617	2.35414	0.206989	0.0806452	0.345013	1.19022	0.234973	1.11957	0.212366	0.077957	0.0566038	0.48913	0	0.168478	2.36559	0.967742	1.40162	5.97826	1.74863	6.41304
2009-05-26	8	1536	0.197674	0.104651	0.0755814	1.24016	0.931597	1.63695	0.125	0.0297619	0.160714	2.13104	0.840379	2.51485	0.953488	0.241279	0.604651	0.27381	0.166667	0.458333	0.383721	0	0.165698	0	0.0833333	0.0714286	3.37209	1.04651	2.38372	2.85714	0.833333	4.16667
2009-06-10	9	1464	0.200658	0.115132	0.434211	1.44081	1.04673	2.07116	0.25	0.0263158	0.638158	2.38104	0.866694	3.15301	0.618421	0.871711	2.38487	1.03289	0.0131579	4.17219	0.115132	0	0.832237	0.0657895	0	0.861842	3.15789	2.76316	11.5132	4.60526	0.394737	13.8158
2009-06-25	10	1572	0.161392	0.0632911	0.360759	1.60221	1.11002	2.43192	0.278846	0.0625	0.423077	2.65989	0.929194	3.57609	0.453968	0.136076	1.46203	0.451923	0.302885	2.33654	0	0	0.0221519	0	0	0.0528846	2.34177	0.822785	4.74684	3.07692	1.44231	7.01923
2009-07-06	11	1704	0.123418	0.0920635	0.541139	1.72562	1.20208	2.97306	0.255814	0.209302	0.912791	2.9157	1.1385	4.48888	0.113924	0.104762	1.94304	1.08721	0.447674	1.61047	0.227848	0	0.376582	0.680233	0.261628	0.965116	2.02532	1.01587	7.40506	5.93023	2.2093	9.4186
2009-07-22	12	1559	0.231707	0.0670732	0.376147	1.95733	1.26916	3.3492	0.114865	0.0540541	0.52027	3.03057	1.19255	5.00915	0.792683	0.027439	0.987768	0.27027	0.148649	1.32432	0.0823171	0	0	0	0	0	2.2561	0.731707	4.40367	2.16216	0.945946	5.94595
2009-08-03	13	1768	0.0914634	0.054878	0.228659	2.0488	1.32403	3.57786	0.315476	0.054878	0.494186	3.34604	1.24743	5.50333	0.307927	0.143293	0.640244	1.5119	0.457317	1.88953	0.0243902	0.0640244	0.417683	1.00595	0.097561	0.563953	1.34146	0.609756	2.7439	5.59524	1.46341	6.74419
2009-08-17	14	1812	0.25	0.1	0.352632	2.2988	1.42403	3.93049	0.33	0.295	0.52	3.67604	1.54243	6.02333	0.465789	0.305263	0.697368	1.095	1.41	1.115	0	0	0.0552632	0.1	1.05	0.1	3.42105	1.26316	4.63158	6.4	5.4	7.4
2009-08-31	15	1800	0.405263	0.137203	0.778947	2.70406	1.56124	4.70944	1.14904	0.36715	1.53846	4.82508	1.90958	7.5618	0.136842	0.224274	0.415789	0.831731	0.971014	1.40865	0.381579	0	0.652632	0.25	0.347826	0.350962	4.94737	2.26913	10.0526	13.1731	5.31401	17.7885
2009-09-13	16	1464	1.10366	0.75	2.37195	3.80772	2.31124	7.08139	0.985294	0.617647	1.79412	5.81038	2.52723	9.35591	3.66463	2.42378	7.67988	4.67647	2.11765	9.05147	3.1128	0.960366	3.87195	2.34559	0.169118	1.08824	16.4634	11.25	27.8659	13.2353	8.97059	23.3824
2009-09-27	17	1548	0.145349	0.162791	0.305233	3.95307	2.47403	7.38663	0.0697674	0.104651	0.372093	5.88014	2.63188	9.72801	0.944767	0.299419	1.12791	0.726744	1.24419	8.05233	0	0.0377907	0.19186	0.0872093	0	0.116279	2.44186	1.64729	4.43149	2.55814	2.2093	9.4186
2009-10-11	18	1056	0.166667	0.05	0.2625	4.11973	2.52403	7.64913	0.276786	0.0267857	0.303571	6.15693	2.65866	10.0316	0.391667	0	0.425	0.223214	0	0.142857	0	0	0	0	0	0	2.91667	0.666667	4.375	2.67857	0.535714	3.03571
2009-10-25	19	1812	0.0918367	0.0382653	0.135204	4.21157	2.56229	7.78433	0.150943	0.0613208	0.188679	6.30787	2.71998	10.2203	0	0	0.0382653	0	0	0.00943396	0	0	0	0	0	0	1.22449	0.510204	1.93878	1.98113	0.754717	2.64151
2009-11-08	20	1704	0.0686813	0.0686813	0.164835	4.28025	2.63097	7.94917	0.191176	0.0539216	0.367647	6.49905	2.7739	10.5879	0	0	0	0	0	0	0	0	0	0	0	0	1.20879	1.0989	2.63736	2.84314	0.784314	5
2009-11-22	21	1800	0.0773196	0.0721649	0.0721649	4.35757	2.70314	8.02133	0.117925	0.0707547	0.0330189	6.61697	2.84466	10.6209	0	0	0	0	0	0	0	0	0	0	0	0	0.979381	1.18557	1.13402	1.69811	0.754717	0.566038
2009-12-06	22	49				4.35757	2.70314	8.02133	0.125	0	0.625	6.74197	2.84466	11.2459				0	0	0				0	0	0				1.25	0	7.5
2009-12-20	23	1055	0.125	0.100418	0.1125	4.48257	2.80356	8.13383	0.0714286	0.0803571	0.223214	6.8134	2.92502	11.4691	0	0	0	0	0	0	0	0	0	0	0	0	1.83333	1.42259	1.5	1.25	1.25	2.67857
2010-01-03	24	1056	0.179167	0.104167	0.133333	4.66174	2.90772	8.26716	0.25	0.0803571	0.223214	7.0634	3.00537	11.6924	0	0	0	0	0	0	0	0	0	0	0	0	2.41667	1.83333	2.08333	3.75	1.25	3.57143
